# Supplementary material for: Genome-wide analysis and transcriptomic profiling of the auxin biosynthesis, transport and signaling family genes in moso bamboo (Phyllostachys heterocycla)
Source: BMC Genomics. 2017 Nov 13;18:870. doi: 10.1186/s12864-017-4250-0 (PMC5683460; doi:10.1186/s12864-017-4250-0)
Supplement: Supplementary file 3 — List of the genes in the RNA-Seq analysis. (TXT 4491 kb) [file 12864_2017_4250_MOESM3_ESM.txt]

Table 8. List of the genes in the RNA-Seq analysis
GeneName	Mock_repeat1	Mock_repeat2	Mock_repeat3	treatment_repeat1	treatment_repeat2	treatment_repeat3	fold_change	log2fold_change	pvalue	FDR	BriefDescription
PH01001229G0260	0.74	0.90	0.34	0.00	0.00	0.00	0.00	0.00	8.08E-09	4.04E-07	r2r3-myb_transcription_factor-like_protein
PH01000466G0010	0.54	1.63	0.34	0.00	0.00	0.00	0.00	0.00	5.08E-06	1.41E-04	peroxidase_1_precursor
PH01001763G0090	0.34	0.72	0.34	0.00	0.00	0.00	0.00	0.00	5.77E-06	1.57E-04	sterol_desaturase_family_expressed
PH01003466G0100	1.06	0.25	0.82	0.00	0.00	0.00	0.00	0.00	2.29E-05	5.27E-04	bhlh_transcription_factor_expressed
PH01002226G0010	0.23	0.12	0.17	0.00	0.00	0.00	0.00	0.00	1.62E-04	2.83E-03	---NA---
PH01000625G0750	0.34	0.26	0.09	0.00	0.00	0.00	0.00	0.00	2.81E-04	4.51E-03	monosaccharide_transporter_1
PH01000260G1270	0.12	0.13	0.25	0.00	0.00	0.00	0.00	0.00	3.31E-04	5.17E-03	leucine-rich_repeat
PH01003146G0190	0.35	0.22	0.27	0.00	0.00	0.00	0.00	0.00	5.01E-04	7.28E-03	thaumatin-like_protein
PH01002022G0120	0.24	0.06	0.31	0.00	0.00	0.00	0.00	0.00	1.19E-03	1.48E-02	---NA---
PH01000179G0630	0.47	0.00	0.30	0.00	0.00	0.00	0.00	0.00	1.73E-03	2.02E-02	transcription_factor_ice1-like
PH01003417G0090	0.23	0.42	0.04	0.00	0.00	0.00	0.00	0.00	1.75E-03	2.03E-02	squalene_expressed
PH01000979G0260	0.00	0.08	0.55	0.00	0.00	0.00	0.00	0.00	2.30E-03	2.54E-02	transcription_factor_qsh-1
PH01002282G0370	0.41	0.33	0.20	0.00	0.00	0.00	0.00	0.00	3.21E-03	3.31E-02	receptor_serine_threonine_kinase_pr5k-like
PH01000723G0340	0.19	0.05	0.18	0.00	0.00	0.00	0.00	0.00	3.41E-03	3.48E-02	peroxidase_53_expressed
PH01000811G0070	0.07	0.25	0.04	0.00	0.00	0.00	0.00	0.00	3.57E-03	3.61E-02	leucine_zipper
PH01002370G0230	0.07	0.19	0.07	0.00	0.00	0.00	0.00	0.00	3.66E-03	3.67E-02	fatty_acid_expressed
PH01000260G1020	0.58	0.21	0.06	0.00	0.00	0.00	0.00	0.00	9.35E-03	7.60E-02	bhlh_transcription_factor-like
PH01004023G0120	0.25	0.17	0.21	0.00	0.00	0.00	0.00	0.00	1.05E-02	8.25E-02	zf-hd_homeobox_protein
PH01000107G1340	0.32	0.51	0.31	0.00	0.00	0.00	0.00	0.00	1.07E-02	8.41E-02	glycoside_hydrolase_family_28_expressed
PH01005691G0070	0.00	0.04	0.35	0.00	0.00	0.00	0.00	0.00	1.09E-02	8.49E-02	hypothetical_protein
PH01000340G0370	0.25	0.09	0.26	0.00	0.00	0.00	0.00	0.00	1.10E-02	8.52E-02	Os03g0665700
PH01004843G0080	0.06	0.26	0.16	0.00	0.00	0.00	0.00	0.00	1.15E-02	8.83E-02	phd_finger_transcription_factor-like
PH01000653G0880	0.11	0.15	0.02	0.00	0.00	0.00	0.00	0.00	1.26E-02	9.46E-02	flavin_containing_monooxygenase_3_-like
PH01000273G1030	0.64	0.14	0.16	0.00	0.00	0.00	0.00	0.00	1.33E-02	9.82E-02	heavy_metal-associated_domain_containing_expressed
PH01006580G0070	0.49	0.09	0.05	0.00	0.00	0.00	0.00	0.00	1.82E-02	1.23E-01	metallothionein-like_protein_expressed
PH01000193G1260	0.45	0.24	0.72	0.00	0.00	0.00	0.00	0.00	2.04E-02	1.34E-01	---NA---
PH01001565G0410	0.04	0.04	0.13	0.00	0.00	0.00	0.00	0.00	2.20E-02	1.41E-01	pumilio-family_rna_binding_repeat_containing_expressed
PH01005336G0010	0.00	0.06	0.06	0.00	0.00	0.00	0.00	0.00	2.30E-02	1.46E-01	nb-arc_domain_containing_expressed
PH01001383G0070	0.85	0.00	0.54	0.00	0.00	0.00	0.00	0.00	2.35E-02	1.48E-01	---NA---
PH01000788G0030	1.21	0.00	0.00	0.00	0.00	0.00	0.00	0.00	2.67E-02	1.61E-01	jacalin-like_lectin_domain_containing_protein
PH01001350G0200	0.10	0.00	0.03	0.00	0.00	0.00	0.00	0.00	2.91E-02	1.71E-01	roc1(homeobox_protein)
PH01000042G1970	0.00	0.76	0.07	0.00	0.00	0.00	0.00	0.00	3.68E-02	2.01E-01	glyoxalase_family-like_protein
PH01000091G0880	0.07	0.04	0.07	0.00	0.00	0.00	0.00	0.00	3.77E-02	2.04E-01	serine_carboxypeptidase
PH01001610G0170	0.44	0.31	0.09	0.00	0.00	0.00	0.00	0.00	3.92E-02	2.10E-01	qltg3-1
PH01000050G0800	0.00	0.22	0.17	0.00	0.00	0.00	0.00	0.00	4.11E-02	2.18E-01	wip1_protein
PH01000750G0430	0.00	0.10	0.06	0.00	0.00	0.00	0.00	0.00	4.12E-02	2.18E-01	cell_wall_invertase_1
PH01000866G0400	0.09	0.00	0.01	0.00	0.00	0.00	0.00	0.00	4.23E-02	2.22E-01	---NA---
PH01005694G0060	0.06	0.12	0.00	0.00	0.00	0.00	0.00	0.00	4.39E-02	2.27E-01	map3k_protein_kinase(mitogen-activated_protein_kinase)
PH01000169G1000	0.77	0.00	0.24	0.00	0.00	0.00	0.00	0.00	4.44E-02	2.29E-01	Os06g0637400
PH01002124G0020	0.20	0.00	0.06	0.00	0.00	0.00	0.00	0.00	4.44E-02	2.29E-01	immediate-early_fungal_elicitor_protein_cmpg1
PH01002375G0200	0.00	0.21	0.06	0.00	0.00	0.00	0.00	0.00	4.55E-02	2.33E-01	partial
PH01040671G0010	0.14	0.30	0.18	0.00	0.00	0.00	0.00	0.00	7.14E-02	3.14E-01	polygalacturonase_pg1
PH01000931G0590	0.05	0.05	0.09	0.00	0.00	0.00	0.00	0.00	7.14E-02	3.14E-01	viviparous-_expressed
PH01001510G0470	0.13	0.13	0.24	0.00	0.00	0.00	0.00	0.00	7.15E-02	3.14E-01	AC092414_1hypothetical_protein,_5'-partial,_partial
PH01001068G0170	0.02	0.02	0.03	0.00	0.00	0.00	0.00	0.00	7.15E-02	3.14E-01	sesquiterpene_synthase
PH01000397G0450	0.24	0.26	0.08	0.00	0.00	0.00	0.00	0.00	7.22E-02	3.16E-01	qltg3-1
PH01000086G1460	0.73	0.78	0.23	0.00	0.00	0.00	0.00	0.00	7.22E-02	3.16E-01	---NA---
PH01000417G0040	0.00	0.14	0.13	0.00	0.00	0.00	0.00	0.00	7.38E-02	3.20E-01	hypothetical_protein_OsI_39248
PH01000155G0480	0.15	0.48	0.09	0.00	0.00	0.00	0.00	0.00	7.43E-02	3.21E-01	reversibly_glycosylated_polypeptide
PH01005397G0010	0.04	0.14	0.03	0.00	0.00	0.00	0.00	0.00	7.43E-02	3.21E-01	stearoyl-acyl-carrier_protein_desaturase
PH01001636G0120	0.00	0.14	0.17	0.00	0.00	0.00	0.00	0.00	7.44E-02	3.22E-01	nectarin_iii
PH01002268G0180	0.07	0.00	0.05	0.00	0.00	0.00	0.00	0.00	7.48E-02	3.22E-01	disease_resistance_gene_homolog_9n
PH01000335G0630	0.32	0.00	0.14	0.00	0.00	0.00	0.00	0.00	7.56E-02	3.25E-01	---NA---
PH01000001G1650	0.00	0.07	0.22	0.00	0.00	0.00	0.00	0.00	7.74E-02	3.30E-01	yabby_protein
PH01000727G0250	0.00	0.23	0.69	0.00	0.00	0.00	0.00	0.00	7.74E-02	3.30E-01	gibberellin_induced_protein_3
PH01000368G0010	0.00	0.10	0.31	0.00	0.00	0.00	0.00	0.00	7.74E-02	3.30E-01	receptor-like_protein_kinase-like
PH01000517G0790	0.00	0.12	0.35	0.00	0.00	0.00	0.00	0.00	7.75E-02	3.30E-01	Os06g0206900
PH01003509G0060	0.03	0.00	0.09	0.00	0.00	0.00	0.00	0.00	7.75E-02	3.30E-01	hypothetical_protein_OsJ_17745
PH01000343G0780	0.07	0.29	0.00	0.00	0.00	0.00	0.00	0.00	8.21E-02	3.42E-01	dre_binding_factor_2
PH01000720G0530	0.00	0.00	0.51	0.00	0.00	0.00	0.00	0.00	9.46E-02	3.73E-01	Os08g0457100
PH01224762G0010	0.82	0.00	0.00	0.00	0.00	0.00	0.00	0.00	1.08E-01	4.05E-01	aromatic-l-amino-acid_decarboxylase
PH01000636G0080	0.26	0.14	0.08	0.00	0.00	0.00	0.00	0.00	1.37E-01	4.67E-01	ubiquitin-conjugating_enzyme
PH01000018G1460	0.04	0.09	0.03	0.00	0.00	0.00	0.00	0.00	1.37E-01	4.67E-01	transcription_factor_partial
PH01000012G1300	0.11	0.24	0.07	0.00	0.00	0.00	0.00	0.00	1.37E-01	4.67E-01	l-ascorbate_oxidase
PH01000733G0110	0.11	0.00	0.07	0.00	0.00	0.00	0.00	0.00	1.38E-01	4.70E-01	proline-rich_protein
PH01000060G1570	0.16	0.00	0.10	0.00	0.00	0.00	0.00	0.00	1.38E-01	4.70E-01	Os05g0125100,_partial
PH01273048G0010	0.00	0.37	0.22	0.00	0.00	0.00	0.00	0.00	1.39E-01	4.70E-01	stearoyl-acyl-carrier_protein_desaturase
PH01000868G0620	0.00	0.15	0.09	0.00	0.00	0.00	0.00	0.00	1.39E-01	4.70E-01	atp-binding_cassette_transporter1
PH01000272G1300	0.00	0.06	0.04	0.00	0.00	0.00	0.00	0.00	1.39E-01	4.70E-01	hypothetical_protein_OsI_16999
PH01000037G2080	0.05	0.00	0.12	0.00	0.00	0.00	0.00	0.00	1.40E-01	4.73E-01	leucine_rich_repeat_family_protein
PH01003026G0020	0.04	0.00	0.09	0.00	0.00	0.00	0.00	0.00	1.40E-01	4.73E-01	nbs-lrr-like_protein
PH01004929G0060	0.05	0.02	0.00	0.00	0.00	0.00	0.00	0.00	1.41E-01	4.75E-01	subtilisin-like_serine_protease
PH01000617G0440	0.06	0.00	0.01	0.00	0.00	0.00	0.00	0.00	1.43E-01	4.79E-01	pdr-like_abc_transporter
PH01007640G0020	0.25	0.00	0.05	0.00	0.00	0.00	0.00	0.00	1.43E-01	4.79E-01	14-3-3_protein
PH01000018G2720	0.00	0.15	0.03	0.00	0.00	0.00	0.00	0.00	1.44E-01	4.81E-01	transcription_factor-like
PH01003625G0030	0.00	0.05	0.01	0.00	0.00	0.00	0.00	0.00	1.44E-01	4.81E-01	arginine_decarboxylase
PH01014665G0010	0.26	0.00	0.00	0.00	0.00	0.00	0.00	0.00	1.60E-01	5.10E-01	bacterial-induced_peroxidase_precursor
PH01000808G0080	0.12	0.00	0.00	0.00	0.00	0.00	0.00	0.00	1.60E-01	5.10E-01	nb-arc_domain_containing_protein
PH01005299G0060	0.52	0.00	0.00	0.00	0.00	0.00	0.00	0.00	1.60E-01	5.10E-01	1-aminocyclopropane-1-carboxylate_oxidase
PH01001460G0030	0.00	0.13	0.00	0.00	0.00	0.00	0.00	0.00	1.64E-01	5.16E-01	zinc_finger-like
PH01001385G0130	0.00	0.28	0.00	0.00	0.00	0.00	0.00	0.00	1.64E-01	5.16E-01	hypothetical_protein_OsI_01272
PH01000180G0350	0.00	0.18	0.00	0.00	0.00	0.00	0.00	0.00	1.64E-01	5.16E-01	seven_transmembrane_protein_mlo7
PH01000020G1780	0.08	0.09	0.05	0.00	0.00	0.00	0.00	0.00	2.61E-01	6.70E-01	hd3a
PH01000480G0740	0.12	0.13	0.07	0.00	0.00	0.00	0.00	0.00	2.61E-01	6.70E-01	Os01g0756300
PH01000493G0950	0.06	0.06	0.04	0.00	0.00	0.00	0.00	0.00	2.61E-01	6.70E-01	---NA---
PH01002755G0250	0.08	0.08	0.05	0.00	0.00	0.00	0.00	0.00	2.61E-01	6.70E-01	integral_membrane_protein_duf6_containing_expressed
PH01001608G0220	0.05	0.06	0.03	0.00	0.00	0.00	0.00	0.00	2.61E-01	6.70E-01	hypothetical_protein_OsJ_24700
PH01001925G0060	0.09	0.10	0.06	0.00	0.00	0.00	0.00	0.00	2.61E-01	6.70E-01	g1l4_orysj_ame:_full=protein_g1-like4
PH01006594G0070	0.09	0.09	0.06	0.00	0.00	0.00	0.00	0.00	2.61E-01	6.70E-01	nbs-lrr_resistance_protein_rgh1
PH01001569G0140	0.02	0.00	0.02	0.00	0.00	0.00	0.00	0.00	2.63E-01	6.72E-01	leucine_rich
PH01000140G1010	0.09	0.00	0.11	0.00	0.00	0.00	0.00	0.00	2.63E-01	6.72E-01	4-coumarate-_ligase-like_protein
PH01000011G1850	0.37	0.00	0.47	0.00	0.00	0.00	0.00	0.00	2.63E-01	6.72E-01	rna_polymerase_ii_subunit_5
PH01000991G0140	0.06	0.00	0.07	0.00	0.00	0.00	0.00	0.00	2.63E-01	6.72E-01	---NA---
PH01167417G0010	0.00	0.20	0.24	0.00	0.00	0.00	0.00	0.00	2.63E-01	6.72E-01	mannose-specific_jacalin-related_lectin
PH01003152G0070	0.00	0.05	0.06	0.00	0.00	0.00	0.00	0.00	2.63E-01	6.72E-01	hypothetical_protein
PH01081003G0010	0.00	0.05	0.06	0.00	0.00	0.00	0.00	0.00	2.63E-01	6.72E-01	calcium-dependent_protein_kinase
PH01006530G0010	0.05	0.00	0.10	0.00	0.00	0.00	0.00	0.00	2.64E-01	6.72E-01	Os04g0121300
PH01006104G0030	0.04	0.00	0.08	0.00	0.00	0.00	0.00	0.00	2.64E-01	6.72E-01	immediate-early_fungal_elicitor_protein_cmpg1
PH01000835G0580	0.07	0.00	0.13	0.00	0.00	0.00	0.00	0.00	2.64E-01	6.72E-01	Os11g0153500
PH01001692G0140	0.07	0.00	0.13	0.00	0.00	0.00	0.00	0.00	2.64E-01	6.72E-01	lipid_transfer_protein
PH01002892G0270	0.22	0.00	0.41	0.00	0.00	0.00	0.00	0.00	2.64E-01	6.72E-01	---NA---
PH01000042G0720	0.00	0.04	0.08	0.00	0.00	0.00	0.00	0.00	2.64E-01	6.72E-01	---NA---
PH01004528G0050	0.06	0.00	0.12	0.00	0.00	0.00	0.00	0.00	2.64E-01	6.72E-01	tom1_protein
PH01000015G2120	0.00	0.06	0.10	0.00	0.00	0.00	0.00	0.00	2.64E-01	6.72E-01	Os01g0144300
PH01001284G0090	0.09	0.05	0.00	0.00	0.00	0.00	0.00	0.00	2.64E-01	6.72E-01	OSJNBb0004G23.8
PH01000381G0900	0.14	0.07	0.00	0.00	0.00	0.00	0.00	0.00	2.64E-01	6.72E-01	Os02g0595200
PH01000359G0530	0.16	0.08	0.00	0.00	0.00	0.00	0.00	0.00	2.64E-01	6.72E-01	brassinosteroid_insensitive_1-associated_receptor_kinase_1_expressed
PH01001952G0190	0.18	0.10	0.00	0.00	0.00	0.00	0.00	0.00	2.64E-01	6.72E-01	mads-box_transcription_factor_partial
PH01007699G0030	0.16	0.35	0.00	0.00	0.00	0.00	0.00	0.00	2.64E-01	6.72E-01	nbs-lrr_class_disease_resistance_protein
PH01000044G0550	0.07	0.16	0.00	0.00	0.00	0.00	0.00	0.00	2.64E-01	6.72E-01	hypothetical_protein_OsI_18031
PH01003150G0010	0.15	0.00	0.05	0.00	0.00	0.00	0.00	0.00	2.65E-01	6.73E-01	rna-dependent_rna_polymerase_-like
PH01000407G0790	0.27	0.00	0.08	0.00	0.00	0.00	0.00	0.00	2.65E-01	6.73E-01	early_nodulin
PH01000036G2140	0.32	0.00	0.10	0.00	0.00	0.00	0.00	0.00	2.65E-01	6.73E-01	rna_recognition_motif_family_expressed
PH01000055G1770	0.00	0.36	0.11	0.00	0.00	0.00	0.00	0.00	2.65E-01	6.73E-01	---NA---
PH01000778G0190	0.00	0.15	0.05	0.00	0.00	0.00	0.00	0.00	2.65E-01	6.73E-01	polymerase_(dna_directed)_sigma-like
PH01002352G0020	0.00	0.27	0.08	0.00	0.00	0.00	0.00	0.00	2.65E-01	6.73E-01	nb-arc_domain_containing_protein
PH01000291G0500	0.00	0.28	0.08	0.00	0.00	0.00	0.00	0.00	2.65E-01	6.73E-01	hypothetical_protein_OsI_01132
PH01009032G0020	0.00	0.04	0.01	0.00	0.00	0.00	0.00	0.00	2.65E-01	6.73E-01	clavata1_receptor_kinase
PH01000099G0140	0.00	0.13	0.04	0.00	0.00	0.00	0.00	0.00	2.65E-01	6.73E-01	transcription_factor_partial
PH01000050G0910	0.00	0.00	0.33	0.00	0.00	0.00	0.00	0.00	2.71E-01	6.80E-01	calcium-binding_ef-hand_family
PH01002132G0200	0.00	0.00	0.22	0.00	0.00	0.00	0.00	0.00	2.71E-01	6.80E-01	Os01g0198900
PH01000524G0250	0.25	0.00	0.00	0.00	0.00	0.00	0.00	0.00	2.73E-01	6.81E-01	cationic_peroxidase_1_expressed
PH01001288G0520	0.13	0.00	0.00	0.00	0.00	0.00	0.00	0.00	2.73E-01	6.81E-01	wip1_protein
PH01147644G0010	0.18	0.00	0.00	0.00	0.00	0.00	0.00	0.00	2.73E-01	6.81E-01	isocitrate_lyase
PH01008427G0020	0.23	0.00	0.00	0.00	0.00	0.00	0.00	0.00	2.73E-01	6.81E-01	hypothetical_protein_OsI_30322
PH01002950G0300	0.60	0.00	0.00	0.00	0.00	0.00	0.00	0.00	2.73E-01	6.81E-01	hypothetical_protein_OsJ_29286
PH01003917G0070	0.00	0.35	0.00	0.00	0.00	0.00	0.00	0.00	2.74E-01	6.82E-01	hypothetical_protein_OsI_06775
PH01000852G0680	0.00	0.07	0.00	0.00	0.00	0.00	0.00	0.00	2.74E-01	6.82E-01	wall-associated_kinase_4
PH01000811G0390	0.00	0.22	0.00	0.00	0.00	0.00	0.00	0.00	2.74E-01	6.82E-01	early_nodulin_8_precursor
PH01000008G2100	0.02	0.02	0.00	0.00	0.00	0.00	0.00	0.00	5.09E-01	9.10E-01	formin_homology_protein
PH01277107G0010	0.25	0.26	0.00	0.00	0.00	0.00	0.00	0.00	5.09E-01	9.10E-01	ac078893_2_proteophosphoglycan
PH01086314G0010	0.20	0.21	0.00	0.00	0.00	0.00	0.00	0.00	5.09E-01	9.10E-01	hypothetical_protein_OsJ_31882
PH01000068G0670	0.16	0.17	0.00	0.00	0.00	0.00	0.00	0.00	5.09E-01	9.10E-01	---NA---
PH01005160G0040	0.06	0.06	0.00	0.00	0.00	0.00	0.00	0.00	5.09E-01	9.10E-01	nb-arc_domain_containing_expressed
PH01001246G0610	0.06	0.07	0.00	0.00	0.00	0.00	0.00	0.00	5.09E-01	9.10E-01	---NA---
PH01001117G0450	0.08	0.09	0.00	0.00	0.00	0.00	0.00	0.00	5.09E-01	9.10E-01	inorganic_pyrophosphatase
PH01000070G0520	0.00	0.19	0.11	0.00	0.00	0.00	0.00	0.00	5.09E-01	9.10E-01	---NA---
PH01001486G0290	0.00	0.03	0.02	0.00	0.00	0.00	0.00	0.00	5.09E-01	9.10E-01	s-domain_receptor-like_protein_kinase
PH01002007G0060	0.00	0.03	0.02	0.00	0.00	0.00	0.00	0.00	5.09E-01	9.10E-01	---NA---
PH01000393G0110	0.00	0.07	0.04	0.00	0.00	0.00	0.00	0.00	5.09E-01	9.10E-01	f-box_domain_containing_protein
PH01000569G0690	0.00	0.04	0.02	0.00	0.00	0.00	0.00	0.00	5.09E-01	9.10E-01	very-long-chain_fatty_acid_condensing_enzyme_cut1
PH01000570G0290	0.16	0.00	0.10	0.00	0.00	0.00	0.00	0.00	5.09E-01	9.10E-01	gdsl-like_lipase_acylhydrolase_family_expressed
PH01100016G0010	0.09	0.00	0.06	0.00	0.00	0.00	0.00	0.00	5.09E-01	9.10E-01	cytochrome_p450-like
PH01001596G0020	0.00	0.11	0.07	0.00	0.00	0.00	0.00	0.00	5.09E-01	9.10E-01	bhlh_transcription_factor-like_protein
PH01001191G0550	0.00	0.09	0.05	0.00	0.00	0.00	0.00	0.00	5.09E-01	9.10E-01	p21_expressed
PH01002293G0220	0.05	0.00	0.03	0.00	0.00	0.00	0.00	0.00	5.09E-01	9.10E-01	diacylglycerol_kinase
PH01002900G0160	0.02	0.00	0.01	0.00	0.00	0.00	0.00	0.00	5.09E-01	9.10E-01	disease_resistance_protein
PH01001310G0250	0.00	0.15	0.09	0.00	0.00	0.00	0.00	0.00	5.09E-01	9.10E-01	---NA---
PH01001836G0130	0.03	0.00	0.02	0.00	0.00	0.00	0.00	0.00	5.09E-01	9.10E-01	calcineurin_b-like_protein_expressed
PH01001071G0200	0.00	0.03	0.02	0.00	0.00	0.00	0.00	0.00	5.09E-01	9.10E-01	phospholipase_d
PH01000144G0840	0.00	0.10	0.06	0.00	0.00	0.00	0.00	0.00	5.09E-01	9.10E-01	hypothetical_protein
PH01000320G0970	0.06	0.00	0.04	0.00	0.00	0.00	0.00	0.00	5.09E-01	9.10E-01	cyclic_nucleotide_and_calmodulin-regulated_ion_channel
PH01000393G0920	0.00	0.05	0.03	0.00	0.00	0.00	0.00	0.00	5.09E-01	9.10E-01	nbs-lrr_partial
PH01007031G0020	0.00	0.08	0.05	0.00	0.00	0.00	0.00	0.00	5.09E-01	9.10E-01	alcohol_dehydrogenase
PH01003384G0160	0.00	0.34	0.20	0.00	0.00	0.00	0.00	0.00	5.09E-01	9.10E-01	---NA---
PH01000235G0110	0.00	0.07	0.04	0.00	0.00	0.00	0.00	0.00	5.09E-01	9.10E-01	26s_proteasome_regulatory_particle_triple-a_atpase_subunit6
PH01096535G0010	0.33	0.00	0.21	0.00	0.00	0.00	0.00	0.00	5.09E-01	9.10E-01	hypothetical_protein_OsI_19620
PH01000160G0390	0.09	0.00	0.06	0.00	0.00	0.00	0.00	0.00	5.09E-01	9.10E-01	will_die_slowly_expressed
PH01002279G0120	0.05	0.00	0.03	0.00	0.00	0.00	0.00	0.00	5.09E-01	9.10E-01	hypothetical_protein_OsI_15167
PH01000213G1010	0.00	0.07	0.04	0.00	0.00	0.00	0.00	0.00	5.09E-01	9.10E-01	spx_domain_containing_protein
PH01157230G0010	0.00	0.24	0.14	0.00	0.00	0.00	0.00	0.00	5.09E-01	9.10E-01	unknown_protein
PH01000104G1140	0.00	0.03	0.02	0.00	0.00	0.00	0.00	0.00	5.09E-01	9.10E-01	cell_death-related_protein_spl11
PH01000337G0030	0.15	0.00	0.09	0.00	0.00	0.00	0.00	0.00	5.09E-01	9.10E-01	hypothetical_protein_OsI_01998
PH01002828G0160	0.00	0.12	0.07	0.00	0.00	0.00	0.00	0.00	5.09E-01	9.10E-01	---NA---
PH01035391G0010	0.00	0.20	0.12	0.00	0.00	0.00	0.00	0.00	5.09E-01	9.10E-01	serine_carboxypeptidase_family_expressed
PH01001840G0190	0.00	0.06	0.03	0.00	0.00	0.00	0.00	0.00	5.09E-01	9.10E-01	pdr-like_abc_transporter
PH01001599G0160	0.00	0.05	0.03	0.00	0.00	0.00	0.00	0.00	5.09E-01	9.10E-01	transcription_factor_ice1-like
PH01001826G0250	0.00	0.00	0.03	0.00	0.00	0.00	0.00	0.00	5.11E-01	9.10E-01	nbs-lrr_disease_resistance_protein
PH01000061G1290	0.00	0.00	0.10	0.00	0.00	0.00	0.00	0.00	5.11E-01	9.10E-01	---NA---
PH01000437G0820	0.00	0.00	0.15	0.00	0.00	0.00	0.00	0.00	5.11E-01	9.10E-01	hypothetical_protein_OsI_09030
PH01001519G0150	0.00	0.00	0.12	0.00	0.00	0.00	0.00	0.00	5.11E-01	9.10E-01	---NA---
PH01000053G1080	0.00	0.00	0.17	0.00	0.00	0.00	0.00	0.00	5.11E-01	9.10E-01	family_expressed
PH01000468G0370	0.00	0.00	0.30	0.00	0.00	0.00	0.00	0.00	5.11E-01	9.10E-01	---NA---
PH01000145G1480	0.00	0.00	0.10	0.00	0.00	0.00	0.00	0.00	5.11E-01	9.10E-01	mynd_finger_family_expressed
PH01000274G0990	0.00	0.00	0.06	0.00	0.00	0.00	0.00	0.00	5.11E-01	9.10E-01	---NA---
PH01000303G0220	0.00	0.00	0.17	0.00	0.00	0.00	0.00	0.00	5.11E-01	9.10E-01	hypothetical_protein_OsI_27990
PH01000066G0230	0.00	0.00	0.18	0.00	0.00	0.00	0.00	0.00	5.11E-01	9.10E-01	hypothetical_protein_OsI_32471
PH01000929G0130	0.00	0.00	0.10	0.00	0.00	0.00	0.00	0.00	5.11E-01	9.10E-01	plasma_membrane_integral_protein
PH01000055G1140	0.00	0.00	0.07	0.00	0.00	0.00	0.00	0.00	5.11E-01	9.10E-01	H0410G08.15
PH01000429G0720	0.00	0.00	0.06	0.00	0.00	0.00	0.00	0.00	5.11E-01	9.10E-01	---NA---
PH01000299G1210	0.00	0.00	0.16	0.00	0.00	0.00	0.00	0.00	5.11E-01	9.10E-01	---NA---
PH01000323G0710	0.00	0.00	0.10	0.00	0.00	0.00	0.00	0.00	5.11E-01	9.10E-01	c2_domain-containing_protein
PH01003728G0110	0.00	0.00	0.12	0.00	0.00	0.00	0.00	0.00	5.11E-01	9.10E-01	hypothetical_protein
PH01005741G0050	0.00	0.00	0.08	0.00	0.00	0.00	0.00	0.00	5.11E-01	9.10E-01	vernalization_independence_4
PH01000063G1080	0.00	0.00	0.17	0.00	0.00	0.00	0.00	0.00	5.11E-01	9.10E-01	---NA---
PH01155338G0010	0.00	0.00	0.12	0.00	0.00	0.00	0.00	0.00	5.11E-01	9.10E-01	ubiquitin_conjugating_enzyme_7_interacting_protein_4
PH01002488G0280	0.00	0.00	0.05	0.00	0.00	0.00	0.00	0.00	5.11E-01	9.10E-01	benzoyl_coenzyme_a:_benzyl_alcohol_benzoyl_transferase
PH01000493G1000	0.00	0.00	0.07	0.00	0.00	0.00	0.00	0.00	5.11E-01	9.10E-01	3
PH01157289G0010	0.00	0.00	0.31	0.00	0.00	0.00	0.00	0.00	5.11E-01	9.10E-01	tpa:_a-type_response_regulator
PH01000694G0020	0.00	0.00	0.24	0.00	0.00	0.00	0.00	0.00	5.11E-01	9.10E-01	---NA---
PH01002017G0040	0.00	0.00	0.06	0.00	0.00	0.00	0.00	0.00	5.11E-01	9.10E-01	pectate_lyase_homolog
PH01000581G0270	0.00	0.00	0.04	0.00	0.00	0.00	0.00	0.00	5.11E-01	9.10E-01	receptor_serine_threonine_kinase_pr5k-like
PH01000554G0650	0.00	0.00	0.11	0.00	0.00	0.00	0.00	0.00	5.11E-01	9.10E-01	Os01g0824900
PH01000743G0130	0.00	0.00	0.06	0.00	0.00	0.00	0.00	0.00	5.11E-01	9.10E-01	proline-rich_protein
PH01001659G0050	0.00	0.00	0.06	0.00	0.00	0.00	0.00	0.00	5.11E-01	9.10E-01	jacalin-like_lectin_domain_containing_protein
PH01000638G0680	0.00	0.00	0.05	0.00	0.00	0.00	0.00	0.00	5.11E-01	9.10E-01	protein_kinase_xa21
PH01001351G0360	0.00	0.00	0.21	0.00	0.00	0.00	0.00	0.00	5.11E-01	9.10E-01	---NA---
PH01001929G0010	0.00	0.00	0.02	0.00	0.00	0.00	0.00	0.00	5.11E-01	9.10E-01	nucleotidyltransferase_family_expressed
PH01000091G0110	0.00	0.00	0.09	0.00	0.00	0.00	0.00	0.00	5.11E-01	9.10E-01	tbc_domain-containing_expressed
PH01000850G0240	0.00	0.00	0.10	0.00	0.00	0.00	0.00	0.00	5.11E-01	9.10E-01	pi21_protein
PH01006533G0050	0.00	0.00	0.17	0.00	0.00	0.00	0.00	0.00	5.11E-01	9.10E-01	receptor_ser_thr_protein_kinase-like
PH01000778G0760	0.00	0.00	0.04	0.00	0.00	0.00	0.00	0.00	5.11E-01	9.10E-01	Os01g0675000
PH01001341G0350	0.00	0.00	0.09	0.00	0.00	0.00	0.00	0.00	5.11E-01	9.10E-01	tetracycline_transporter
PH01001262G0550	0.00	0.00	0.06	0.00	0.00	0.00	0.00	0.00	5.11E-01	9.10E-01	benzothiadiazole-induced_s-adenosyl-l-methionine:salicylic_acid_carboxyl_methyltransferase_1
PH01001327G0380	0.17	0.00	0.00	0.00	0.00	0.00	0.00	0.00	5.12E-01	9.10E-01	fringe_expressed
PH01001817G0120	0.06	0.00	0.00	0.00	0.00	0.00	0.00	0.00	5.12E-01	9.10E-01	subtilisin-like_proteinase
PH01001910G0200	0.14	0.00	0.00	0.00	0.00	0.00	0.00	0.00	5.12E-01	9.10E-01	farnesyl_pyrophosphate_synthase
PH01000872G0140	0.18	0.00	0.00	0.00	0.00	0.00	0.00	0.00	5.12E-01	9.10E-01	---NA---
PH01000102G0760	0.18	0.00	0.00	0.00	0.00	0.00	0.00	0.00	5.12E-01	9.10E-01	transposon_mutator_sub-class
PH01000041G0130	0.11	0.00	0.00	0.00	0.00	0.00	0.00	0.00	5.12E-01	9.10E-01	sphingosine_kinase
PH01002392G0230	0.21	0.00	0.00	0.00	0.00	0.00	0.00	0.00	5.12E-01	9.10E-01	Os11g0197500
PH01000669G0030	0.16	0.00	0.00	0.00	0.00	0.00	0.00	0.00	5.12E-01	9.10E-01	Os01g0938400
PH01000014G2170	0.15	0.00	0.00	0.00	0.00	0.00	0.00	0.00	5.12E-01	9.10E-01	zinc_finger_protein
PH01001126G0390	0.17	0.00	0.00	0.00	0.00	0.00	0.00	0.00	5.12E-01	9.10E-01	ww_domain_containing_expressed
PH01000699G0280	0.15	0.00	0.00	0.00	0.00	0.00	0.00	0.00	5.12E-01	9.10E-01	fatty_acyl_coa_reductase
PH01001570G0050	0.03	0.00	0.00	0.00	0.00	0.00	0.00	0.00	5.12E-01	9.10E-01	nb-arc_domain_containing_expressed
PH01002560G0030	0.34	0.00	0.00	0.00	0.00	0.00	0.00	0.00	5.12E-01	9.10E-01	---NA---
PH01001694G0330	0.27	0.00	0.00	0.00	0.00	0.00	0.00	0.00	5.12E-01	9.10E-01	bhlh_transcription_factor_expressed
PH01001737G0050	0.21	0.00	0.00	0.00	0.00	0.00	0.00	0.00	5.12E-01	9.10E-01	retrotransposon_expressed
PH01001993G0350	0.25	0.00	0.00	0.00	0.00	0.00	0.00	0.00	5.12E-01	9.10E-01	zinc_finger_protein
PH01002190G0130	0.08	0.00	0.00	0.00	0.00	0.00	0.00	0.00	5.12E-01	9.10E-01	receptor_serine_threonine_kinase_pr5k-like
PH01000144G0930	0.11	0.00	0.00	0.00	0.00	0.00	0.00	0.00	5.12E-01	9.10E-01	rna_binding
PH01001079G0570	0.25	0.00	0.00	0.00	0.00	0.00	0.00	0.00	5.12E-01	9.10E-01	rna-binding_protein
PH01010936G0010	0.29	0.00	0.00	0.00	0.00	0.00	0.00	0.00	5.12E-01	9.10E-01	---NA---
PH01197141G0010	0.00	0.00	0.20	0.00	0.00	0.00	0.00	0.00	5.12E-01	9.10E-01	zinc_c2h2_type_family_expressed
PH01000603G0300	0.00	0.00	0.04	0.00	0.00	0.00	0.00	0.00	5.12E-01	9.10E-01	nbs-_partial
PH01000514G0340	0.00	0.00	0.35	0.00	0.00	0.00	0.00	0.00	5.12E-01	9.10E-01	---NA---
PH01004171G0020	0.00	0.00	0.26	0.00	0.00	0.00	0.00	0.00	5.12E-01	9.10E-01	auxin-induced_protein_tgsaur22
PH01159173G0010	0.00	0.00	0.22	0.00	0.00	0.00	0.00	0.00	5.12E-01	9.10E-01	partial
PH01002624G0190	0.00	0.00	0.14	0.00	0.00	0.00	0.00	0.00	5.12E-01	9.10E-01	steroid_sulfotransferase
PH01001569G0090	0.00	0.00	0.10	0.00	0.00	0.00	0.00	0.00	5.12E-01	9.10E-01	chaperone_type_2
PH01000434G0540	0.00	0.22	0.00	0.00	0.00	0.00	0.00	0.00	5.12E-01	9.10E-01	poly_polymerase_catalytic_domain_containing_expressed
PH01002820G0170	0.00	0.00	0.43	0.00	0.00	0.00	0.00	0.00	5.12E-01	9.10E-01	tpa:_hemerythrin_motif-containing_really_interesting_new_gene_-_and_zinc-finger_protein_1
PH01000281G1200	0.00	0.45	0.00	0.00	0.00	0.00	0.00	0.00	5.12E-01	9.10E-01	---NA---
PH01000370G0270	0.00	0.13	0.00	0.00	0.00	0.00	0.00	0.00	5.12E-01	9.10E-01	d111_g-patch_domain-containing_expressed
PH01022497G0010	0.00	0.32	0.00	0.00	0.00	0.00	0.00	0.00	5.12E-01	9.10E-01	Os05g0121000
PH01001173G0100	0.00	0.48	0.00	0.00	0.00	0.00	0.00	0.00	5.12E-01	9.10E-01	---NA---
PH01000356G0640	0.00	0.10	0.00	0.00	0.00	0.00	0.00	0.00	5.12E-01	9.10E-01	gdsl-motif_lipase_hydrolase_protein
PH01000209G0970	0.00	0.00	0.26	0.00	0.00	0.00	0.00	0.00	5.12E-01	9.10E-01	hypothetical_protein_OsI_01384
PH01001105G0180	0.00	0.67	0.00	0.00	0.00	0.00	0.00	0.00	5.12E-01	9.10E-01	---NA---
PH01002189G0100	0.00	0.00	0.57	0.00	0.00	0.00	0.00	0.00	5.12E-01	9.10E-01	myosin_heavy_chain
PH01004875G0020	0.00	0.08	0.00	0.00	0.00	0.00	0.00	0.00	5.12E-01	9.10E-01	ac087851_15_exostoses
PH01000538G0890	0.00	0.27	0.00	0.00	0.00	0.00	0.00	0.00	5.12E-01	9.10E-01	zinc_finger_protein_sdr4
PH01000262G0610	0.00	0.00	0.09	0.00	0.00	0.00	0.00	0.00	5.12E-01	9.10E-01	2og-fe_oxygenase_family_expressed
PH01001931G0060	0.00	0.55	0.00	0.00	0.00	0.00	0.00	0.00	5.12E-01	9.10E-01	---NA---
PH01000804G0230	0.00	0.23	0.00	0.00	0.00	0.00	0.00	0.00	5.12E-01	9.10E-01	ac091247_15_dex1_protein
PH01003302G0130	0.00	0.09	0.00	0.00	0.00	0.00	0.00	0.00	5.12E-01	9.10E-01	patatin-like_protein
PH01000029G2300	0.00	0.20	0.00	0.00	0.00	0.00	0.00	0.00	5.12E-01	9.10E-01	protease_inhibitor-like_protein
PH01163840G0010	0.00	0.07	0.00	0.00	0.00	0.00	0.00	0.00	1.00E+00	1.00E+00	serine_threonine_partial
PH01003107G0180	0.10	0.00	0.00	0.00	0.00	0.00	0.00	0.00	1.00E+00	1.00E+00	hypothetical_protein_OsI_00780
PH01000232G0120	0.00	0.00	0.01	0.00	0.00	0.00	0.00	0.00	1.00E+00	1.00E+00	kinase_interacting_protein_1
PH01000040G1640	0.00	0.10	0.00	0.00	0.00	0.00	0.00	0.00	1.00E+00	1.00E+00	mucin-like_protein
PH01003329G0130	0.04	0.00	0.00	0.00	0.00	0.00	0.00	0.00	1.00E+00	1.00E+00	nbs-lrr_partial
PH01002350G0070	0.12	0.00	0.00	0.00	0.00	0.00	0.00	0.00	1.00E+00	1.00E+00	salt_gene_product
PH01000812G0510	0.00	0.00	0.01	0.00	0.00	0.00	0.00	0.00	1.00E+00	1.00E+00	eukaryotic_translation_initiation_factor_3_subunit_6_interacting_protein
PH01000226G1230	0.00	0.00	0.12	0.00	0.00	0.00	0.00	0.00	1.00E+00	1.00E+00	---NA---
PH01000055G0610	0.00	0.00	0.03	0.00	0.00	0.00	0.00	0.00	1.00E+00	1.00E+00	hypothetical_protein_OsJ_16302
PH01000003G1890	0.00	0.15	0.00	0.00	0.00	0.00	0.00	0.00	1.00E+00	1.00E+00	hypothetical_protein_OsI_27583
PH01001871G0060	0.00	0.11	0.00	0.00	0.00	0.00	0.00	0.00	1.00E+00	1.00E+00	---NA---
PH01000010G0360	0.00	0.00	0.09	0.00	0.00	0.00	0.00	0.00	1.00E+00	1.00E+00	Os03g0137600
PH01000344G0730	0.00	0.04	0.00	0.00	0.00	0.00	0.00	0.00	1.00E+00	1.00E+00	cytochrome_p450_family_expressed
PH01000339G0860	0.00	0.00	0.15	0.00	0.00	0.00	0.00	0.00	1.00E+00	1.00E+00	---NA---
PH01004198G0120	0.00	0.00	0.03	0.00	0.00	0.00	0.00	0.00	1.00E+00	1.00E+00	proline-rich_protein
PH01000961G0130	0.00	0.00	0.04	0.00	0.00	0.00	0.00	0.00	1.00E+00	1.00E+00	nbs-lrr_partial
PH01002442G0050	0.00	0.00	0.01	0.00	0.00	0.00	0.00	0.00	1.00E+00	1.00E+00	clavata1_receptor_kinase
PH01000504G0480	0.00	0.14	0.00	0.00	0.00	0.00	0.00	0.00	1.00E+00	1.00E+00	hypothetical_protein_OsI_17720
PH01000018G1640	0.00	0.13	0.00	0.00	0.00	0.00	0.00	0.00	1.00E+00	1.00E+00	Os01g0756300
PH01000008G2800	0.00	0.08	0.00	0.00	0.00	0.00	0.00	0.00	1.00E+00	1.00E+00	protein_phosphatase_type-2c
PH01000047G1750	0.00	0.00	0.08	0.00	0.00	0.00	0.00	0.00	1.00E+00	1.00E+00	---NA---
PH01000585G0210	0.00	0.00	0.04	0.00	0.00	0.00	0.00	0.00	1.00E+00	1.00E+00	xyloglucan_endo-_-beta-d-glucanase
PH01005485G0120	0.00	0.00	0.04	0.00	0.00	0.00	0.00	0.00	1.00E+00	1.00E+00	strictosidine_synthase
PH01001113G0190	0.00	0.00	0.04	0.00	0.00	0.00	0.00	0.00	1.00E+00	1.00E+00	---NA---
PH01003163G0220	0.00	0.00	0.02	0.00	0.00	0.00	0.00	0.00	1.00E+00	1.00E+00	fertility_restorer_homologue
PH01000285G0740	0.00	0.19	0.00	0.00	0.00	0.00	0.00	0.00	1.00E+00	1.00E+00	---NA---
PH01002194G0210	0.00	0.08	0.00	0.00	0.00	0.00	0.00	0.00	1.00E+00	1.00E+00	serine_mitochondrial_expressed
PH01000739G0170	0.00	0.16	0.00	0.00	0.00	0.00	0.00	0.00	1.00E+00	1.00E+00	---NA---
PH01000045G0540	0.00	0.15	0.00	0.00	0.00	0.00	0.00	0.00	1.00E+00	1.00E+00	Os06g0124400
PH01002397G0300	0.05	0.00	0.00	0.00	0.00	0.00	0.00	0.00	1.00E+00	1.00E+00	Os06g0150400
PH01000389G0860	0.02	0.00	0.00	0.00	0.00	0.00	0.00	0.00	1.00E+00	1.00E+00	mandelonitrile_lyase
PH01003161G0050	0.03	0.00	0.00	0.00	0.00	0.00	0.00	0.00	1.00E+00	1.00E+00	hypothetical_protein_OsJ_31725
PH01002164G0250	0.07	0.00	0.00	0.00	0.00	0.00	0.00	0.00	1.00E+00	1.00E+00	no_apical_meristem_protein
PH01003569G0010	0.00	0.00	0.06	0.00	0.00	0.00	0.00	0.00	1.00E+00	1.00E+00	hypothetical_protein
PH01005525G0020	0.00	0.00	0.04	0.00	0.00	0.00	0.00	0.00	1.00E+00	1.00E+00	khg-kdpg_bifunctional_aldolase-like
PH01000448G0580	0.00	0.00	0.03	0.00	0.00	0.00	0.00	0.00	1.00E+00	1.00E+00	helix-loop-helix_dna-binding_domain_containing_expressed
PH01000010G1530	0.00	0.00	0.02	0.00	0.00	0.00	0.00	0.00	1.00E+00	1.00E+00	serine_protease
PH01000825G0160	0.00	0.06	0.00	0.00	0.00	0.00	0.00	0.00	1.00E+00	1.00E+00	bzip_protein
PH01006091G0020	0.00	0.15	0.00	0.00	0.00	0.00	0.00	0.00	1.00E+00	1.00E+00	---NA---
PH01001773G0240	0.09	0.00	0.00	0.00	0.00	0.00	0.00	0.00	1.00E+00	1.00E+00	---NA---
PH01004876G0080	0.02	0.00	0.00	0.00	0.00	0.00	0.00	0.00	1.00E+00	1.00E+00	wall-associated_serine_threonine_kinase
PH01000145G1360	0.04	0.00	0.00	0.00	0.00	0.00	0.00	0.00	1.00E+00	1.00E+00	brix_domain_containing_expressed
PH01000606G0010	0.00	0.00	0.08	0.00	0.00	0.00	0.00	0.00	1.00E+00	1.00E+00	---NA---
PH01000252G0950	0.00	0.00	0.08	0.00	0.00	0.00	0.00	0.00	1.00E+00	1.00E+00	histidine-containing_phosphotransfer_protein
PH01005565G0050	0.00	0.00	0.01	0.00	0.00	0.00	0.00	0.00	1.00E+00	1.00E+00	embryogenesis_transmembrane
PH01000214G0400	0.00	0.00	0.06	0.00	0.00	0.00	0.00	0.00	1.00E+00	1.00E+00	c3hc4-type_ring_zinc_finger
PH01000005G1320	0.00	0.00	0.05	0.00	0.00	0.00	0.00	0.00	1.00E+00	1.00E+00	amp-binding_enzyme_family_expressed
PH01003798G0070	0.00	0.00	0.02	0.00	0.00	0.00	0.00	0.00	1.00E+00	1.00E+00	receptor_kinase_lecrk
PH01008754G0030	0.00	0.11	0.00	0.00	0.00	0.00	0.00	0.00	1.00E+00	1.00E+00	Os11g0207300
PH01005189G0100	0.00	0.11	0.00	0.00	0.00	0.00	0.00	0.00	1.00E+00	1.00E+00	Os08g0138900
PH01007601G0010	0.00	0.03	0.00	0.00	0.00	0.00	0.00	0.00	1.00E+00	1.00E+00	nb-arc_domain_containing_protein
PH01000031G1960	0.00	0.05	0.00	0.00	0.00	0.00	0.00	0.00	1.00E+00	1.00E+00	hypothetical_protein_OsI_04863
PH01003049G0180	0.00	0.07	0.00	0.00	0.00	0.00	0.00	0.00	1.00E+00	1.00E+00	---NA---
PH01001513G0470	0.00	0.08	0.00	0.00	0.00	0.00	0.00	0.00	1.00E+00	1.00E+00	---NA---
PH01000717G0560	0.05	0.00	0.00	0.00	0.00	0.00	0.00	0.00	1.00E+00	1.00E+00	rice_salt_sensitive_3
PH01000093G0170	0.10	0.00	0.00	0.00	0.00	0.00	0.00	0.00	1.00E+00	1.00E+00	hypothetical_protein
PH01000836G0380	0.06	0.00	0.00	0.00	0.00	0.00	0.00	0.00	1.00E+00	1.00E+00	neurofilament_triplet_h1_protein
PH01000300G0310	0.19	0.00	0.00	0.00	0.00	0.00	0.00	0.00	1.00E+00	1.00E+00	auxin_responsive_protein
PH01001166G0230	0.00	0.00	0.08	0.00	0.00	0.00	0.00	0.00	1.00E+00	1.00E+00	zinc_finger_transcription_factor_zfp30
PH01000132G1020	0.00	0.00	0.03	0.00	0.00	0.00	0.00	0.00	1.00E+00	1.00E+00	myb_family_transcription_factor-like
PH01000299G1220	0.00	0.00	0.01	0.00	0.00	0.00	0.00	0.00	1.00E+00	1.00E+00	skip_interacting_protein_partial
PH01002926G0090	0.00	0.00	0.03	0.00	0.00	0.00	0.00	0.00	1.00E+00	1.00E+00	benzothiadiazole-induced_s-adenosyl-l-methionine:salicylic_acid_carboxyl_methyltransferase_1
PH01000288G0180	0.00	0.00	0.09	0.00	0.00	0.00	0.00	0.00	1.00E+00	1.00E+00	---NA---
PH01002856G0130	0.00	0.03	0.00	0.00	0.00	0.00	0.00	0.00	1.00E+00	1.00E+00	hypothetical_protein_OsI_34064
PH01180647G0010	0.00	0.20	0.00	0.00	0.00	0.00	0.00	0.00	1.00E+00	1.00E+00	blue_copper_binding_protein
PH01001115G0480	0.00	0.15	0.00	0.00	0.00	0.00	0.00	0.00	1.00E+00	1.00E+00	---NA---
PH01003533G0090	0.00	0.04	0.00	0.00	0.00	0.00	0.00	0.00	1.00E+00	1.00E+00	f-box_domain_containing_expressed
PH01000475G0230	0.00	0.13	0.00	0.00	0.00	0.00	0.00	0.00	1.00E+00	1.00E+00	---NA---
PH01001283G0430	0.00	0.11	0.00	0.00	0.00	0.00	0.00	0.00	1.00E+00	1.00E+00	---NA---
PH01000878G0500	0.00	0.05	0.00	0.00	0.00	0.00	0.00	0.00	1.00E+00	1.00E+00	retrotransposon_unclassified
PH01002417G0300	0.00	0.04	0.00	0.00	0.00	0.00	0.00	0.00	1.00E+00	1.00E+00	glycosyl_hydrolase_family_14_expressed
PH01001786G0270	0.22	0.00	0.00	0.00	0.00	0.00	0.00	0.00	1.00E+00	1.00E+00	---NA---
PH01000778G0580	0.11	0.00	0.00	0.00	0.00	0.00	0.00	0.00	1.00E+00	1.00E+00	gras_family_transcription_factor_containing_expressed
PH01000717G0430	0.00	0.00	0.03	0.00	0.00	0.00	0.00	0.00	1.00E+00	1.00E+00	ring_finger_1
PH01000035G1880	0.00	0.00	0.03	0.00	0.00	0.00	0.00	0.00	1.00E+00	1.00E+00	---NA---
PH01000667G0650	0.00	0.00	0.04	0.00	0.00	0.00	0.00	0.00	1.00E+00	1.00E+00	5_protein
PH01002686G0130	0.00	0.08	0.00	0.00	0.00	0.00	0.00	0.00	1.00E+00	1.00E+00	---NA---
PH01001469G0190	0.00	0.06	0.00	0.00	0.00	0.00	0.00	0.00	1.00E+00	1.00E+00	---NA---
PH01000214G0560	0.00	0.04	0.00	0.00	0.00	0.00	0.00	0.00	1.00E+00	1.00E+00	aluminum-activated_malate_transporter-like
PH01000604G0580	0.00	0.06	0.00	0.00	0.00	0.00	0.00	0.00	1.00E+00	1.00E+00	transcription_factor_ap2d23-like
PH01000510G0750	0.33	0.00	0.00	0.00	0.00	0.00	0.00	0.00	1.00E+00	1.00E+00	---NA---
PH01004245G0040	0.00	0.00	0.06	0.00	0.00	0.00	0.00	0.00	1.00E+00	1.00E+00	---NA---
PH01000082G0340	0.00	0.00	0.13	0.00	0.00	0.00	0.00	0.00	1.00E+00	1.00E+00	hypothetical_protein_OsI_19716
PH01000058G2010	0.00	0.00	0.06	0.00	0.00	0.00	0.00	0.00	1.00E+00	1.00E+00	grf_zinc_finger_family_protein
PH01002078G0190	0.00	0.00	0.05	0.00	0.00	0.00	0.00	0.00	1.00E+00	1.00E+00	d-type_cyclin
PH01001339G0410	0.00	0.00	0.01	0.00	0.00	0.00	0.00	0.00	1.00E+00	1.00E+00	protein_kinase_xa21
PH01000505G0650	0.00	0.00	0.04	0.00	0.00	0.00	0.00	0.00	1.00E+00	1.00E+00	c4-dicarboxylate_transporter-like_protein
PH01000312G0200	0.00	0.00	0.10	0.00	0.00	0.00	0.00	0.00	1.00E+00	1.00E+00	---NA---
PH01001834G0140	0.00	0.00	0.09	0.00	0.00	0.00	0.00	0.00	1.00E+00	1.00E+00	Os04g0586600
PH01001024G0020	0.00	0.06	0.00	0.00	0.00	0.00	0.00	0.00	1.00E+00	1.00E+00	exocyst_complex_component_expressed
PH01001848G0370	0.00	0.14	0.00	0.00	0.00	0.00	0.00	0.00	1.00E+00	1.00E+00	anter-specific_proline-rich_protein_apg
PH01160644G0010	0.16	0.00	0.00	0.00	0.00	0.00	0.00	0.00	1.00E+00	1.00E+00	---NA---
PH01000018G2280	0.15	0.00	0.00	0.00	0.00	0.00	0.00	0.00	1.00E+00	1.00E+00	---NA---
PH01004655G0030	0.08	0.00	0.00	0.00	0.00	0.00	0.00	0.00	1.00E+00	1.00E+00	3-oxoacyl_carrier_protein_synthase
PH01000000G2960	0.04	0.00	0.00	0.00	0.00	0.00	0.00	0.00	1.00E+00	1.00E+00	membrane_glycoprotein_hp59
PH01001403G0260	0.02	0.00	0.00	0.00	0.00	0.00	0.00	0.00	1.00E+00	1.00E+00	potassium_transporter
PH01001887G0250	0.13	0.00	0.00	0.00	0.00	0.00	0.00	0.00	1.00E+00	1.00E+00	zinc_finger_family_expressed
PH01000526G0380	0.00	0.00	0.01	0.00	0.00	0.00	0.00	0.00	1.00E+00	1.00E+00	s-receptor_kinase
PH01002250G0120	0.00	0.00	0.02	0.00	0.00	0.00	0.00	0.00	1.00E+00	1.00E+00	amino_acid_permease_family_expressed
PH01002422G0240	0.00	0.00	0.02	0.00	0.00	0.00	0.00	0.00	1.00E+00	1.00E+00	nadh-dependent_oxidoreductase_expressed
PH01000572G0230	0.00	0.00	0.03	0.00	0.00	0.00	0.00	0.00	1.00E+00	1.00E+00	mate_efflux_family_expressed
PH01260002G0010	0.00	0.00	0.33	0.00	0.00	0.00	0.00	0.00	1.00E+00	1.00E+00	beta-carotene_expressed
PH01000157G0650	0.00	0.00	0.02	0.00	0.00	0.00	0.00	0.00	1.00E+00	1.00E+00	ble2_protein
PH01001442G0230	0.00	0.00	0.02	0.00	0.00	0.00	0.00	0.00	1.00E+00	1.00E+00	hypothetical_protein_OsI_14965
PH01000258G0910	0.00	0.00	0.10	0.00	0.00	0.00	0.00	0.00	1.00E+00	1.00E+00	---NA---
PH01000719G0160	0.00	0.00	0.12	0.00	0.00	0.00	0.00	0.00	1.00E+00	1.00E+00	hypothetical_protein
PH01151705G0010	0.00	0.00	0.04	0.00	0.00	0.00	0.00	0.00	1.00E+00	1.00E+00	gdsl-motif_lipase_hydrolase_protein
PH01004378G0090	0.00	0.00	0.04	0.00	0.00	0.00	0.00	0.00	1.00E+00	1.00E+00	sex_determination_protein_tasselseed_2
PH01011098G0010	0.00	0.00	0.05	0.00	0.00	0.00	0.00	0.00	1.00E+00	1.00E+00	---NA---
PH01002900G0150	0.00	0.00	0.05	0.00	0.00	0.00	0.00	0.00	1.00E+00	1.00E+00	f-box_protein_interaction_domain_containing_expressed
PH01000598G0790	0.00	0.05	0.00	0.00	0.00	0.00	0.00	0.00	1.00E+00	1.00E+00	extensin_precursor-like
PH01001302G0050	0.00	0.08	0.00	0.00	0.00	0.00	0.00	0.00	1.00E+00	1.00E+00	bhlh_transcription_factor
PH01000255G0050	0.00	0.05	0.00	0.00	0.00	0.00	0.00	0.00	1.00E+00	1.00E+00	protein_phosphatase_type-2c
PH01002921G0110	0.00	0.03	0.00	0.00	0.00	0.00	0.00	0.00	1.00E+00	1.00E+00	myosin_subfamily_xi_heavy_chain
PH01000509G0230	0.08	0.00	0.00	0.00	0.00	0.00	0.00	0.00	1.00E+00	1.00E+00	---NA---
PH01186410G0010	0.14	0.00	0.00	0.00	0.00	0.00	0.00	0.00	1.00E+00	1.00E+00	glucosyltransferase_is5a-like
PH01000987G0070	0.11	0.00	0.00	0.00	0.00	0.00	0.00	0.00	1.00E+00	1.00E+00	retrotransposon_unclassified
PH01000035G2090	0.04	0.00	0.00	0.00	0.00	0.00	0.00	0.00	1.00E+00	1.00E+00	rch2_protein
PH01002796G0150	0.04	0.00	0.00	0.00	0.00	0.00	0.00	0.00	1.00E+00	1.00E+00	glycosyltransferase-like_protein
PH01003773G0010	0.03	0.00	0.00	0.00	0.00	0.00	0.00	0.00	1.00E+00	1.00E+00	diphosphonucleotide_phosphatase_expressed
PH01001604G0010	0.00	0.00	0.02	0.00	0.00	0.00	0.00	0.00	1.00E+00	1.00E+00	hydroxyanthranilate_hydroxycinnamoyltransferase_2
PH01002268G0280	0.00	0.00	0.05	0.00	0.00	0.00	0.00	0.00	1.00E+00	1.00E+00	germin_a
PH01001247G0090	0.00	0.00	0.08	0.00	0.00	0.00	0.00	0.00	1.00E+00	1.00E+00	---NA---
PH01004971G0040	0.00	0.00	0.03	0.00	0.00	0.00	0.00	0.00	1.00E+00	1.00E+00	stearoyl-acyl-carrier_protein_desaturase
PH01002189G0090	0.00	0.00	0.22	0.00	0.00	0.00	0.00	0.00	1.00E+00	1.00E+00	---NA---
PH01001124G0320	0.00	0.00	0.02	0.00	0.00	0.00	0.00	0.00	1.00E+00	1.00E+00	cytochrome_p450
PH01001480G0090	0.00	0.07	0.00	0.00	0.00	0.00	0.00	0.00	1.00E+00	1.00E+00	phaseolin_g-box_binding_protein_pg1-like
PH01000817G0310	0.00	0.08	0.00	0.00	0.00	0.00	0.00	0.00	1.00E+00	1.00E+00	---NA---
PH01173523G0010	0.00	0.17	0.00	0.00	0.00	0.00	0.00	0.00	1.00E+00	1.00E+00	---NA---
PH01000194G0620	0.00	0.02	0.00	0.00	0.00	0.00	0.00	0.00	1.00E+00	1.00E+00	sulfate_transporter_expressed
PH01000197G0510	0.02	0.00	0.00	0.00	0.00	0.00	0.00	0.00	1.00E+00	1.00E+00	replication_factor_c_36kda_subunit
PH01000947G0540	0.12	0.00	0.00	0.00	0.00	0.00	0.00	0.00	1.00E+00	1.00E+00	OSJNBa0036B21.12
PH01002561G0300	0.05	0.00	0.00	0.00	0.00	0.00	0.00	0.00	1.00E+00	1.00E+00	---NA---
PH01000744G0360	0.18	0.00	0.00	0.00	0.00	0.00	0.00	0.00	1.00E+00	1.00E+00	---NA---
PH01000230G0650	0.04	0.00	0.00	0.00	0.00	0.00	0.00	0.00	1.00E+00	1.00E+00	major_facilitator_superfamily_expressed
PH01001586G0310	0.00	0.00	0.01	0.00	0.00	0.00	0.00	0.00	1.00E+00	1.00E+00	pot_family_expressed
PH01000275G1080	0.00	0.00	0.02	0.00	0.00	0.00	0.00	0.00	1.00E+00	1.00E+00	ef-1-alpha-related_gtp-binding_protein
PH01000796G0560	0.00	0.00	0.10	0.00	0.00	0.00	0.00	0.00	1.00E+00	1.00E+00	---NA---
PH01002183G0170	0.00	0.00	0.01	0.00	0.00	0.00	0.00	0.00	1.00E+00	1.00E+00	pto_kinase_interactor_1
PH01000236G0010	0.00	0.00	0.01	0.00	0.00	0.00	0.00	0.00	1.00E+00	1.00E+00	Os03g0128800
PH01003111G0110	0.00	0.31	0.00	0.00	0.00	0.00	0.00	0.00	1.00E+00	1.00E+00	---NA---
PH01000960G0260	0.00	0.21	0.00	0.00	0.00	0.00	0.00	0.00	1.00E+00	1.00E+00	bhlh_family_expressed
PH01001302G0450	0.00	0.01	0.00	0.00	0.00	0.00	0.00	0.00	1.00E+00	1.00E+00	pdr-like_abc_transporter
PH01005294G0050	0.00	0.13	0.00	0.00	0.00	0.00	0.00	0.00	1.00E+00	1.00E+00	riboflavin_biosynthesis_protein_riba
PH01134899G0010	0.00	0.22	0.00	0.00	0.00	0.00	0.00	0.00	1.00E+00	1.00E+00	rolled_leaf_9
PH01003816G0040	0.00	0.14	0.00	0.00	0.00	0.00	0.00	0.00	1.00E+00	1.00E+00	---NA---
PH01001142G0050	0.00	0.06	0.00	0.00	0.00	0.00	0.00	0.00	1.00E+00	1.00E+00	lectin_receptor_kinase
PH01001834G0310	0.00	0.20	0.00	0.00	0.00	0.00	0.00	0.00	1.00E+00	1.00E+00	---NA---
PH01003606G0260	0.00	0.05	0.00	0.00	0.00	0.00	0.00	0.00	1.00E+00	1.00E+00	gdsl-like_lipase_acylhydrolase_family_expressed
PH01001237G0110	0.00	0.07	0.00	0.00	0.00	0.00	0.00	0.00	1.00E+00	1.00E+00	Os08g0545000
PH01001974G0250	0.00	0.03	0.00	0.00	0.00	0.00	0.00	0.00	1.00E+00	1.00E+00	bgl24_orysj_ame:_full=beta-glucosidase_24_short=os6bglu24_flags:_precursor
PH01002611G0190	0.00	0.14	0.00	0.00	0.00	0.00	0.00	0.00	1.00E+00	1.00E+00	---NA---
PH01005173G0070	0.00	0.10	0.00	0.00	0.00	0.00	0.00	0.00	1.00E+00	1.00E+00	sialyltransferase-like_protein
PH01006291G0060	0.00	0.16	0.00	0.00	0.00	0.00	0.00	0.00	1.00E+00	1.00E+00	---NA---
PH01006330G0050	0.00	0.06	0.00	0.00	0.00	0.00	0.00	0.00	1.00E+00	1.00E+00	nb-arc_domain_containing_expressed
PH01001230G0390	0.00	0.10	0.00	0.00	0.00	0.00	0.00	0.00	1.00E+00	1.00E+00	protein_kinase_domain_containing_protein
PH01003943G0110	0.00	0.15	0.00	0.00	0.00	0.00	0.00	0.00	1.00E+00	1.00E+00	---NA---
PH01001146G0360	0.00	0.07	0.00	0.00	0.00	0.00	0.00	0.00	1.00E+00	1.00E+00	nadp-dependent_oxidoreductase_expressed
PH01000093G1700	0.00	0.09	0.00	0.00	0.00	0.00	0.00	0.00	1.00E+00	1.00E+00	---NA---
PH01000194G0810	0.00	0.04	0.00	0.00	0.00	0.00	0.00	0.00	1.00E+00	1.00E+00	zinc_finger_protein
PH01001361G0310	0.00	0.03	0.00	0.00	0.00	0.00	0.00	0.00	1.00E+00	1.00E+00	receptor-type_protein_kinase_lrk1
PH01001887G0050	0.00	0.03	0.00	0.00	0.00	0.00	0.00	0.00	1.00E+00	1.00E+00	receptor-type_protein_kinase_lrk1
PH01000590G0130	0.00	0.05	0.00	0.00	0.00	0.00	0.00	0.00	1.00E+00	1.00E+00	anter-specific_proline-rich_protein_apg_precursor
PH01001738G0010	0.00	0.07	0.00	0.00	0.00	0.00	0.00	0.00	1.00E+00	1.00E+00	yabby_protein
PH01004802G0040	0.00	0.10	0.00	0.00	0.00	0.00	0.00	0.00	1.00E+00	1.00E+00	galactosyltransferase_family_expressed
PH01000663G0100	0.00	0.14	0.00	0.00	0.00	0.00	0.00	0.00	1.00E+00	1.00E+00	c2h2_zinc_finger_malformed_spikelet
PH01000212G0790	0.00	0.14	0.00	0.00	0.00	0.00	0.00	0.00	1.00E+00	1.00E+00	---NA---
PH01132542G0010	0.00	0.16	0.00	0.00	0.00	0.00	0.00	0.00	1.00E+00	1.00E+00	stromal_cell-derived_factor_2-like_protein
PH01000332G0830	0.00	0.07	0.00	0.00	0.00	0.00	0.00	0.00	1.00E+00	1.00E+00	aquaporin
PH01004782G0020	0.00	0.05	0.00	0.00	0.00	0.00	0.00	0.00	1.00E+00	1.00E+00	s-adenosyl-l-methionine:jasmonic_acid_carboxyl_methyltransferase-like
PH01001918G0160	0.00	0.13	0.00	0.00	0.00	0.00	0.00	0.00	1.00E+00	1.00E+00	copper_transporter_protein
PH01000235G0350	0.00	0.07	0.00	0.00	0.00	0.00	0.00	0.00	1.00E+00	1.00E+00	hypothetical_protein_OsI_23444
PH01002343G0100	0.00	0.07	0.00	0.00	0.00	0.00	0.00	0.00	1.00E+00	1.00E+00	glucan_endo-_-beta-glucosidase_5_expressed
PH01003721G0130	0.00	0.05	0.00	0.00	0.00	0.00	0.00	0.00	1.00E+00	1.00E+00	cycloartenol_expressed
PH01003061G0020	0.00	0.02	0.00	0.00	0.00	0.00	0.00	0.00	1.00E+00	1.00E+00	nb-arc_domain_containing_expressed
PH01001496G0470	0.00	0.04	0.00	0.00	0.00	0.00	0.00	0.00	1.00E+00	1.00E+00	glutathione_partial
PH01000644G0530	0.00	0.01	0.00	0.00	0.00	0.00	0.00	0.00	1.00E+00	1.00E+00	Os02g0195500
PH01000764G0520	0.00	0.15	0.00	0.00	0.00	0.00	0.00	0.00	1.00E+00	1.00E+00	---NA---
PH01008625G0020	0.09	0.00	0.00	0.00	0.00	0.00	0.00	0.00	1.00E+00	1.00E+00	hypothetical_protein_OSJNBa0092N01.29
PH01001731G0060	0.28	0.00	0.00	0.00	0.00	0.00	0.00	0.00	1.00E+00	1.00E+00	Os01g0718500
PH01000474G0190	0.12	0.00	0.00	0.00	0.00	0.00	0.00	0.00	1.00E+00	1.00E+00	---NA---
PH01000227G0430	0.09	0.00	0.00	0.00	0.00	0.00	0.00	0.00	1.00E+00	1.00E+00	ribosomal_protein_s11
PH01003964G0140	0.02	0.00	0.00	0.00	0.00	0.00	0.00	0.00	1.00E+00	1.00E+00	receptor-like_protein_kinase
PH01001493G0410	0.03	0.00	0.00	0.00	0.00	0.00	0.00	0.00	1.00E+00	1.00E+00	beta-galactosidase_expressed
PH01005718G0070	0.08	0.00	0.00	0.00	0.00	0.00	0.00	0.00	1.00E+00	1.00E+00	serine_carboxypeptidase_family_expressed
PH01000026G2120	0.08	0.00	0.00	0.00	0.00	0.00	0.00	0.00	1.00E+00	1.00E+00	---NA---
PH01000129G0560	0.09	0.00	0.00	0.00	0.00	0.00	0.00	0.00	1.00E+00	1.00E+00	ww_domain_containing_expressed
PH01001538G0090	0.30	0.00	0.00	0.00	0.00	0.00	0.00	0.00	1.00E+00	1.00E+00	---NA---
PH01000026G0120	0.07	0.00	0.00	0.00	0.00	0.00	0.00	0.00	1.00E+00	1.00E+00	---NA---
PH01002213G0290	0.25	0.00	0.00	0.00	0.00	0.00	0.00	0.00	1.00E+00	1.00E+00	hypothetical_protein_OsI_24296
PH01000706G0720	0.04	0.00	0.00	0.00	0.00	0.00	0.00	0.00	1.00E+00	1.00E+00	transducin_family
PH01002452G0200	0.02	0.00	0.00	0.00	0.00	0.00	0.00	0.00	1.00E+00	1.00E+00	leucine_rich_repeat_family_expressed
PH01001151G0340	0.25	0.00	0.00	0.00	0.00	0.00	0.00	0.00	1.00E+00	1.00E+00	H0811D08.4
PH01011138G0010	0.09	0.00	0.00	0.00	0.00	0.00	0.00	0.00	1.00E+00	1.00E+00	---NA---
PH01001239G0620	0.06	0.00	0.00	0.00	0.00	0.00	0.00	0.00	1.00E+00	1.00E+00	chlorophyllase_family_expressed
PH01000696G0710	0.11	0.00	0.00	0.00	0.00	0.00	0.00	0.00	1.00E+00	1.00E+00	embryogenesis_transmembrane
PH01162717G0010	0.11	0.00	0.00	0.00	0.00	0.00	0.00	0.00	1.00E+00	1.00E+00	gdsl-motif_lipase_hydrolase-like
PH01000089G1240	0.06	0.00	0.00	0.00	0.00	0.00	0.00	0.00	1.00E+00	1.00E+00	cdc2_protein_kinases-like
PH01001328G0520	0.27	0.00	0.00	0.00	0.00	0.00	0.00	0.00	1.00E+00	1.00E+00	---NA---
PH01000885G0370	0.05	0.00	0.00	0.00	0.00	0.00	0.00	0.00	1.00E+00	1.00E+00	molybdenum_cofactor_sulfurase
PH01001612G0170	0.06	0.00	0.00	0.00	0.00	0.00	0.00	0.00	1.00E+00	1.00E+00	OSJNBa0029H02.15
PH01002168G0300	0.02	0.00	0.00	0.00	0.00	0.00	0.00	0.00	1.00E+00	1.00E+00	pdr-like_abc_transporter
PH01000098G0360	0.09	0.00	0.00	0.00	0.00	0.00	0.00	0.00	1.00E+00	1.00E+00	hypothetical_protein_OsJ_00438
PH01000055G0710	0.03	0.00	0.00	0.00	0.00	0.00	0.00	0.00	1.00E+00	1.00E+00	d-mannose_binding_lectin_family_expressed
PH01000265G0040	0.02	0.00	0.00	0.00	0.00	0.00	0.00	0.00	1.00E+00	1.00E+00	chloroplast_processing_enzyme-like_protein
PH01002214G0260	0.04	0.00	0.00	0.00	0.00	0.00	0.00	0.00	1.00E+00	1.00E+00	hypothetical_protein_OsI_15624
PH01000311G0260	0.12	0.00	0.00	0.00	0.00	0.00	0.00	0.00	1.00E+00	1.00E+00	universal_stress_protein_early_nodulin_enod18-like
PH01001532G0390	0.02	0.00	0.00	0.00	0.00	0.00	0.00	0.00	1.00E+00	1.00E+00	tetratricopeptide_repeat
PH01000203G1140	0.11	0.00	0.00	0.00	0.00	0.00	0.00	0.00	1.00E+00	1.00E+00	---NA---
PH01029494G0010	0.18	0.00	0.00	0.00	0.00	0.00	0.00	0.00	1.00E+00	1.00E+00	af480496_15_ethylene-responsive_protein
PH01004133G0080	0.08	0.00	0.00	0.00	0.00	0.00	0.00	0.00	1.00E+00	1.00E+00	ww_domain_containing_expressed
PH01001737G0390	0.08	0.00	0.00	0.00	0.00	0.00	0.00	0.00	1.00E+00	1.00E+00	early-responsive_to_dehydration_stress_protein
PH01001500G0110	0.02	0.00	0.00	0.00	0.00	0.00	0.00	0.00	1.00E+00	1.00E+00	nb-arc_domain_containing_expressed
PH01000803G0450	0.05	0.00	0.00	0.00	0.00	0.00	0.00	0.00	1.00E+00	1.00E+00	hypothetical_protein_OsI_36420
PH01005448G0090	0.11	0.00	0.00	0.00	0.00	0.00	0.00	0.00	1.00E+00	1.00E+00	sgr_orysj_ame:_full=protein_stay-_chloroplastic_ame:_full=protein_staygreen_flags:_precursor
PH01183211G0010	0.08	0.00	0.00	0.00	0.00	0.00	0.00	0.00	1.00E+00	1.00E+00	-9_carotenoid_cleavage_dioxygenase_expressed
PH01001977G0150	0.01	0.00	0.00	0.00	0.00	0.00	0.00	0.00	1.00E+00	1.00E+00	wall-associated_kinase_4
PH01001391G0320	0.05	0.00	0.00	0.00	0.00	0.00	0.00	0.00	1.00E+00	1.00E+00	Os03g0807700
PH01002321G0340	0.06	0.00	0.00	0.00	0.00	0.00	0.00	0.00	1.00E+00	1.00E+00	auxin_response_factor
PH01002253G0140	0.02	0.00	0.00	0.00	0.00	0.00	0.00	0.00	1.00E+00	1.00E+00	hypothetical_protein_OsJ_13567
PH01002274G0400	0.05	0.00	0.00	0.00	0.00	0.00	0.00	0.00	1.00E+00	1.00E+00	ga_3beta-hydroxylase
PH01001344G0010	0.01	0.00	0.00	0.00	0.00	0.00	0.00	0.00	1.00E+00	1.00E+00	endomembrane_protein_70_containing_expressed
PH01000284G0360	0.09	0.00	0.00	0.00	0.00	0.00	0.00	0.00	1.00E+00	1.00E+00	Os02g0152200
PH01001292G0040	0.06	0.00	0.00	0.00	0.00	0.00	0.00	0.00	1.00E+00	1.00E+00	serine_threonine-protein_kinase_expressed
PH01001337G0400	0.00	0.00	0.01	0.00	0.00	0.00	0.00	0.00	1.00E+00	1.00E+00	serine_carboxypeptidase_precursor
PH01000613G0600	0.00	0.00	0.03	0.00	0.00	0.00	0.00	0.00	1.00E+00	1.00E+00	hsp20_alpha_crystallin_family_expressed
PH01000036G2310	0.00	0.00	0.03	0.00	0.00	0.00	0.00	0.00	1.00E+00	1.00E+00	gdsl-motif_lipase_hydrolase_protein
PH01000089G0180	0.00	0.00	0.03	0.00	0.00	0.00	0.00	0.00	1.00E+00	1.00E+00	protein_phosphatase_type-2c
PH01003704G0150	0.00	0.00	0.09	0.00	0.00	0.00	0.00	0.00	1.00E+00	1.00E+00	---NA---
PH01000847G0380	0.00	0.00	0.03	0.00	0.00	0.00	0.00	0.00	1.00E+00	1.00E+00	abc_transporter
PH01001360G0270	0.00	0.00	0.07	0.00	0.00	0.00	0.00	0.00	1.00E+00	1.00E+00	---NA---
PH01000449G0030	0.00	0.00	0.07	0.00	0.00	0.00	0.00	0.00	1.00E+00	1.00E+00	---NA---
PH01162652G0010	0.00	0.00	0.12	0.00	0.00	0.00	0.00	0.00	1.00E+00	1.00E+00	annexin-like_protein
PH01000003G0680	0.00	0.00	0.10	0.00	0.00	0.00	0.00	0.00	1.00E+00	1.00E+00	auxin-induced_protein_tgsaur22
PH01001170G0040	0.00	0.00	0.01	0.00	0.00	0.00	0.00	0.00	1.00E+00	1.00E+00	nbs-lrr_disease_resistance
PH01000142G0690	0.00	0.00	0.10	0.00	0.00	0.00	0.00	0.00	1.00E+00	1.00E+00	---NA---
PH01002470G0130	0.00	0.00	0.05	0.00	0.00	0.00	0.00	0.00	1.00E+00	1.00E+00	---NA---
PH01034586G0010	0.00	0.00	0.10	0.00	0.00	0.00	0.00	0.00	1.00E+00	1.00E+00	potassium_channel_protein
PH01002057G0100	0.00	0.00	0.14	0.00	0.00	0.00	0.00	0.00	1.00E+00	1.00E+00	Os10g0570200
PH01151623G0010	0.00	0.00	0.21	0.00	0.00	0.00	0.00	0.00	1.00E+00	1.00E+00	short_chain_dehydrogenase_reductase_family_expressed
PH01157414G0010	0.00	0.00	0.12	0.00	0.00	0.00	0.00	0.00	1.00E+00	1.00E+00	gmc_oxidoreductase_family_expressed
PH01079803G0010	0.00	0.00	0.13	0.00	0.00	0.00	0.00	0.00	1.00E+00	1.00E+00	peroxidase_family_expressed
PH01000437G0850	0.00	0.00	0.06	0.00	0.00	0.00	0.00	0.00	1.00E+00	1.00E+00	Os02g0761300
PH01002632G0230	0.00	0.00	0.08	0.00	0.00	0.00	0.00	0.00	1.00E+00	1.00E+00	---NA---
PH01000391G0390	0.00	0.00	0.02	0.00	0.00	0.00	0.00	0.00	1.00E+00	1.00E+00	cell_division_protein_ftsh_-like
PH01269246G0010	0.00	0.00	0.13	0.00	0.00	0.00	0.00	0.00	1.00E+00	1.00E+00	helix-loop-helix_dna-binding_domain_containing_protein
PH01001060G0220	0.00	0.00	0.05	0.00	0.00	0.00	0.00	0.00	1.00E+00	1.00E+00	nadph-cytochrome_p450_oxydoreductase_isoform_3
PH01000112G0010	0.00	0.00	0.05	0.00	0.00	0.00	0.00	0.00	1.00E+00	1.00E+00	rio_kinase_2
PH01000648G0510	0.00	0.00	0.09	0.00	0.00	0.00	0.00	0.00	1.00E+00	1.00E+00	---NA---
PH01000003G1900	0.00	0.00	0.07	0.00	0.00	0.00	0.00	0.00	1.00E+00	1.00E+00	nac_transcription_factor
PH01001631G0140	0.00	0.00	0.04	0.00	0.00	0.00	0.00	0.00	1.00E+00	1.00E+00	transferase_family_expressed
PH01001237G0440	0.00	0.00	0.02	0.00	0.00	0.00	0.00	0.00	1.00E+00	1.00E+00	dna_polymerase_delta_p66_subunit_-like
PH01001195G0450	0.00	0.00	0.04	0.00	0.00	0.00	0.00	0.00	1.00E+00	1.00E+00	nam_protein
PH01000025G2030	0.00	0.00	0.08	0.00	0.00	0.00	0.00	0.00	1.00E+00	1.00E+00	---NA---
PH01000500G0850	0.00	0.00	0.21	0.00	0.00	0.00	0.00	0.00	1.00E+00	1.00E+00	---NA---
PH01000219G1160	0.00	0.00	0.03	0.00	0.00	0.00	0.00	0.00	1.00E+00	1.00E+00	3-hydroxyisobutyrate_mitochondrial_precursor
PH01000016G2050	0.00	0.00	0.08	0.00	0.00	0.00	0.00	0.00	1.00E+00	1.00E+00	pi21_protein
PH01008997G0010	0.00	0.00	0.03	0.00	0.00	0.00	0.00	0.00	1.00E+00	1.00E+00	disease_resistance_gene_homolog_9n
PH01001764G0070	0.00	0.00	0.06	0.00	0.00	0.00	0.00	0.00	1.00E+00	1.00E+00	---NA---
PH01000186G1120	0.00	0.00	0.15	0.00	0.00	0.00	0.00	0.00	1.00E+00	1.00E+00	40s_ribosomal_protein_s25
PH01000423G1060	0.00	0.00	0.11	0.00	0.00	0.00	0.00	0.00	1.00E+00	1.00E+00	hypothetical_protein_OsJ_19150
PH01000049G1700	0.00	0.00	0.03	0.00	0.00	0.00	0.00	0.00	1.00E+00	1.00E+00	Os03g0271500
PH01001523G0380	0.00	0.00	0.10	0.00	0.00	0.00	0.00	0.00	1.00E+00	1.00E+00	---NA---
PH01003825G0020	0.00	0.00	0.03	0.00	0.00	0.00	0.00	0.00	1.00E+00	1.00E+00	strictosidine_synthase
PH01003685G0020	0.00	0.00	0.02	0.00	0.00	0.00	0.00	0.00	1.00E+00	1.00E+00	sexual_differentiation_process_protein_isp4
PH01000338G0120	0.00	0.00	0.05	0.00	0.00	0.00	0.00	0.00	1.00E+00	1.00E+00	mads-box_protein
PH01000165G0340	0.00	0.00	0.05	0.00	0.00	0.00	0.00	0.00	1.00E+00	1.00E+00	---NA---
PH01000914G0040	0.00	0.00	0.03	0.00	0.00	0.00	0.00	0.00	1.00E+00	1.00E+00	udp-glucoronosyl_and_udp-glucosyl_transferase
PH01009158G0010	0.00	0.00	0.02	0.00	0.00	0.00	0.00	0.00	1.00E+00	1.00E+00	subtilisin-like_serine_proteinase
PH01001803G0140	0.00	0.00	0.08	0.00	0.00	0.00	0.00	0.00	1.00E+00	1.00E+00	---NA---
PH01000967G0060	0.00	0.00	0.05	0.00	0.00	0.00	0.00	0.00	1.00E+00	1.00E+00	proline-rich_expressed
PH01002827G0080	0.00	0.00	0.03	0.00	0.00	0.00	0.00	0.00	1.00E+00	1.00E+00	kaurene_synthase_a
PH01000056G1910	0.00	0.00	0.11	0.00	0.00	0.00	0.00	0.00	1.00E+00	1.00E+00	---NA---
PH01000359G0900	0.00	0.00	0.11	0.00	0.00	0.00	0.00	0.00	1.00E+00	1.00E+00	ammonium_transporter
PH01000535G0420	0.00	0.00	0.04	0.00	0.00	0.00	0.00	0.00	1.00E+00	1.00E+00	hypothetical_protein_OsI_14409
PH01002755G0190	0.00	0.00	0.10	0.00	0.00	0.00	0.00	0.00	1.00E+00	1.00E+00	---NA---
PH01001473G0050	0.00	0.00	0.08	0.00	0.00	0.00	0.00	0.00	1.00E+00	1.00E+00	Os05g0520600
PH01004518G0120	0.00	0.00	0.03	0.00	0.00	0.00	0.00	0.00	1.00E+00	1.00E+00	---NA---
PH01002396G0310	0.00	0.00	0.06	0.00	0.00	0.00	0.00	0.00	1.00E+00	1.00E+00	nadp-dependent_malic_enzyme
PH01002148G0020	0.00	0.00	0.15	0.00	0.00	0.00	0.00	0.00	1.00E+00	1.00E+00	inosine-5_-monophosphate_expressed
PH01007384G0020	0.00	0.00	0.02	0.00	0.00	0.00	0.00	0.00	1.00E+00	1.00E+00	Os04g0166000
PH01000680G0620	1.40	0.15	38.16	0.00	0.14	0.63	0.02	(5.68)	3.72E-05	8.05E-04	---NA---
PH01001236G0310	0.40	0.27	0.30	0.02	0.00	0.00	0.02	(5.42)	4.50E-10	2.75E-08	protein_kinase
PH01001605G0300	3.25	3.29	2.00	0.00	0.11	0.14	0.03	(5.09)	9.26E-21	2.05E-18	nodulin_family_expressed
PH01002515G0230	19.15	23.54	15.82	0.40	0.58	0.83	0.03	(5.02)	1.74E-55	3.94E-52	drepp2_protein
PH01005022G0010	3.56	5.60	3.42	0.05	0.27	0.10	0.03	(4.88)	4.28E-25	1.39E-22	peroxidase_1_precursor
PH01000883G0280	1.95	1.73	0.62	0.00	0.00	0.15	0.03	(4.87)	1.08E-05	2.73E-04	hypothetical_protein_OsJ_29434
PH01002959G0080	2.98	4.08	1.97	0.00	0.21	0.10	0.03	(4.87)	2.38E-13	2.36E-11	nucleoid_dna-binding_protein_cnd41
PH01005863G0020	0.89	1.69	0.48	0.06	0.00	0.06	0.04	(4.69)	1.37E-07	5.43E-06	protein_kinase_domain_containing_expressed
PH01000556G0810	0.73	1.43	0.77	0.00	0.12	0.00	0.04	(4.59)	6.86E-06	1.84E-04	Os05g0491700
PH01000700G0210	0.37	0.06	0.71	0.00	0.00	0.05	0.04	(4.56)	2.84E-04	4.55E-03	alpha-amylase
PH01000591G0160	0.59	0.78	1.37	0.00	0.00	0.12	0.05	(4.46)	9.95E-10	5.81E-08	ble2_protein
PH01000435G0560	13.36	9.96	4.55	0.27	0.14	0.87	0.05	(4.45)	1.67E-14	1.94E-12	lipid_transfer_protein
PH01001789G0040	0.28	0.45	0.63	0.00	0.00	0.06	0.05	(4.41)	4.04E-05	8.66E-04	lysine_decarboxylase-like_protein
PH01005545G0080	9.27	16.61	9.25	0.62	0.91	0.29	0.05	(4.28)	1.65E-32	9.73E-30	peroxidase
PH01000022G0600	0.37	0.75	0.32	0.04	0.00	0.04	0.05	(4.21)	1.17E-06	3.84E-05	hypothetical_protein_OsI_20298
PH01000219G0690	46.78	52.72	33.59	1.35	3.88	2.14	0.06	(4.17)	6.22E-45	8.24E-42	homeodomain_leucine_zipper_protein
PH01000250G0010	0.20	0.43	0.13	0.00	0.00	0.05	0.06	(4.05)	1.26E-03	1.56E-02	geranylgeranyl_diphosphate_synthase
PH01001900G0270	0.20	0.26	0.22	0.02	0.00	0.02	0.06	(4.04)	4.11E-07	1.49E-05	d-mannose_binding_lectin_family_expressed
PH01000052G1210	0.00	0.00	0.55	0.03	0.00	0.00	0.06	(4.04)	3.46E-02	1.93E-01	elicitor-inducible_cytochrome_p450
PH01000216G0150	9.85	17.41	10.35	1.01	0.64	0.65	0.06	(4.03)	2.67E-44	3.40E-41	lipase
PH01032478G0010	0.21	0.26	0.18	0.00	0.04	0.00	0.06	(3.99)	3.94E-04	5.94E-03	nucleoid_dna-binding_protein_cnd41
PH01001021G0480	3.28	1.97	2.19	0.04	0.37	0.07	0.06	(3.97)	1.11E-18	2.02E-16	Os03g0418700
PH01001737G0190	0.71	0.45	0.81	0.00	0.00	0.13	0.07	(3.94)	7.01E-04	9.68E-03	gdsl-like_lipase_acylhydrolase_family_expressed
PH01000074G1200	0.74	2.09	0.94	0.00	0.25	0.00	0.07	(3.94)	1.07E-03	1.36E-02	alternaria_stem_canker_resistance_protein
PH01000144G0700	0.41	0.13	0.05	0.04	0.00	0.00	0.07	(3.91)	5.41E-03	4.98E-02	cell_wall_invertase_1
PH01000101G1190	0.87	0.61	0.64	0.00	0.14	0.00	0.07	(3.88)	6.68E-04	9.28E-03	hypothetical_protein_OsJ_05904
PH01003465G0190	31.99	29.63	27.06	2.33	2.61	1.64	0.07	(3.75)	6.05E-56	1.48E-52	pathogenesis-related_protein
PH01001293G0250	1.39	0.00	0.00	0.10	0.00	0.00	0.07	(3.75)	6.46E-02	2.94E-01	---NA---
PH01000068G1110	3.31	3.88	3.19	0.11	0.57	0.10	0.08	(3.73)	1.50E-13	1.54E-11	hypothetical_protein
PH01001945G0320	19.23	27.93	27.37	1.44	2.43	1.77	0.08	(3.73)	3.44E-57	9.11E-54	cellulose_synthase
PH01003538G0010	11.37	21.01	24.94	0.82	3.55	0.39	0.08	(3.59)	5.04E-13	4.81E-11	expansin_os-expa3
PH01001884G0280	4.89	6.84	4.68	0.26	0.62	0.52	0.09	(3.55)	2.06E-28	8.52E-26	membrane
PH01005340G0060	0.35	0.18	0.44	0.08	0.00	0.00	0.09	(3.54)	3.66E-03	3.67E-02	Os04g0376100
PH01001155G0250	56.52	68.11	72.02	4.95	8.47	3.84	0.09	(3.51)	3.92E-45	5.41E-42	beta-expansin_1a_expressed
PH01001192G0030	0.18	0.02	0.01	0.00	0.02	0.00	0.09	(3.42)	3.82E-02	2.06E-01	plasma_membrane_h+-atpase
PH01000039G1670	0.27	0.28	0.00	0.05	0.00	0.00	0.09	(3.42)	1.88E-02	1.26E-01	hypothetical_protein_OsJ_36884
PH01000055G1420	2.75	6.74	4.38	0.80	0.28	0.25	0.10	(3.39)	5.09E-07	1.82E-05	---NA---
PH01000535G0510	3.79	1.98	1.66	0.40	0.14	0.19	0.10	(3.36)	6.40E-10	3.82E-08	sd1
PH01005012G0090	0.31	0.11	0.10	0.00	0.05	0.00	0.10	(3.33)	1.25E-02	9.38E-02	basic-helix-loop-helix_transcription_factor
PH01001033G0230	0.27	1.28	0.93	0.00	0.27	0.00	0.11	(3.22)	1.18E-03	1.47E-02	---NA---
PH01005493G0010	1.77	0.13	2.43	0.12	0.16	0.19	0.11	(3.20)	4.16E-05	8.87E-04	anthranilate_n-benzoyltransferase
PH01001814G0190	0.18	0.87	0.46	0.00	0.00	0.17	0.11	(3.20)	2.67E-03	2.86E-02	Os06g0645500
PH01000771G0580	0.00	1.03	0.18	0.13	0.00	0.00	0.11	(3.17)	6.92E-02	3.07E-01	---NA---
PH01001319G0020	2.59	3.33	2.76	0.40	0.33	0.23	0.11	(3.17)	1.04E-19	2.11E-17	leaf_senescence
PH01002152G0300	10.76	11.95	10.86	1.50	1.64	0.71	0.11	(3.12)	1.61E-37	1.31E-34	peroxidase_family_expressed
PH01002122G0040	0.00	0.09	0.67	0.00	0.09	0.00	0.11	(3.12)	5.31E-02	2.58E-01	xh_domain_containing_expressed
PH01003589G0180	6.82	0.00	0.34	0.20	0.00	0.64	0.12	(3.09)	1.87E-02	1.26E-01	aromatic-l-amino-acid_decarboxylase
PH01000331G0260	0.63	0.25	1.09	0.08	0.16	0.00	0.12	(3.09)	2.68E-04	4.34E-03	photosystem_ii_10_kd_polypeptide
PH01001299G0350	20.88	12.18	5.25	0.49	2.52	1.53	0.12	(3.08)	2.77E-08	1.25E-06	hypothetical_protein_OsI_14771
PH01001366G0490	1.85	3.12	1.18	0.30	0.31	0.14	0.12	(3.04)	9.66E-06	2.48E-04	hypothetical_protein_OsI_36641
PH01001090G0060	0.00	0.06	0.34	0.00	0.00	0.05	0.12	(3.03)	6.16E-02	2.85E-01	regulatory_protein
PH01001608G0070	0.16	0.05	0.14	0.00	0.02	0.02	0.12	(3.02)	2.32E-03	2.55E-02	s-receptor_kinase
PH01266539G0010	5.79	6.39	3.35	0.92	0.53	0.48	0.12	(3.02)	6.70E-12	5.36E-10	cipk-like_protein_expressed
PH01000713G0790	5.12	4.84	3.41	0.61	0.74	0.30	0.12	(3.02)	2.63E-24	7.83E-22	glycosyl_hydrolase_family_3_c_terminal_domain_containing_protein
PH01003207G0090	10.35	14.58	15.84	2.16	1.12	1.77	0.12	(3.01)	2.49E-14	2.82E-12	---NA---
PH01002438G0090	0.25	0.74	0.48	0.00	0.13	0.06	0.12	(3.01)	3.23E-04	5.07E-03	protein_kinase
PH01000280G1060	0.17	0.55	0.66	0.00	0.17	0.00	0.12	(3.00)	3.07E-02	1.78E-01	---NA---
PH01000040G1660	2.24	5.51	1.50	0.45	0.71	0.00	0.13	(2.99)	2.58E-05	5.89E-04	pgps_d12
PH01000209G0020	0.00	0.74	0.15	0.11	0.00	0.00	0.13	(2.99)	8.56E-02	3.51E-01	uncharacterized_plant-specific_domain_tigr01570_family_protein
PH01002122G0370	2.97	5.47	1.15	0.49	0.07	0.66	0.13	(2.98)	7.47E-06	1.98E-04	Os12g0571300
PH01000086G0160	0.27	0.19	0.17	0.00	0.00	0.08	0.13	(2.96)	4.94E-02	2.46E-01	receptor-like_protein_kinase_1-like
PH01000649G0430	1.08	1.28	1.57	0.29	0.06	0.16	0.13	(2.93)	1.17E-08	5.67E-07	heavy_metal-associated_domain_containing_expressed
PH01001648G0090	30.01	28.43	24.70	4.38	3.53	2.97	0.13	(2.93)	3.06E-24	8.93E-22	Os01g0657000
PH01000033G1700	2.45	4.88	1.56	0.44	0.31	0.42	0.13	(2.93)	1.10E-05	2.78E-04	rna_recognition_motif_family_expressed
PH01001636G0050	1.52	2.06	1.14	0.31	0.18	0.13	0.13	(2.93)	4.31E-10	2.65E-08	beta-_-glucanase_precursor
PH01000299G0600	0.11	0.23	0.03	0.00	0.00	0.05	0.13	(2.93)	9.20E-02	3.66E-01	---NA---
PH01001577G0100	3.11	1.10	0.50	0.38	0.13	0.12	0.13	(2.92)	9.09E-04	1.20E-02	qltg3-1
PH01006452G0030	0.16	0.00	0.08	0.00	0.03	0.00	0.13	(2.92)	6.23E-02	2.87E-01	receptor-type_protein_kinase_lrk1
PH01004972G0050	1.26	0.90	0.94	0.20	0.21	0.00	0.13	(2.90)	2.77E-03	2.95E-02	squalene_expressed
PH01004025G0090	0.74	0.39	0.23	0.00	0.18	0.00	0.14	(2.89)	5.20E-02	2.55E-01	---NA---
PH01000500G0400	0.76	0.24	0.29	0.13	0.04	0.00	0.14	(2.88)	4.31E-04	6.41E-03	patatin-like_phospholipase_family_expressed
PH01001419G0180	5.74	4.07	4.64	0.34	0.69	0.95	0.14	(2.87)	4.38E-10	2.69E-08	#NAME?
PH01002416G0360	0.17	0.15	0.07	0.00	0.03	0.03	0.14	(2.86)	5.39E-03	4.96E-02	leucine-rich_repeat_transmembrane_protein_kinase_2
PH01000783G0010	0.71	1.20	0.59	0.07	0.21	0.06	0.14	(2.86)	2.16E-05	5.02E-04	partial
PH01003124G0070	0.19	0.58	0.38	0.02	0.09	0.04	0.14	(2.84)	1.73E-05	4.12E-04	tpr_domain_containing_expressed
PH01001245G0240	0.12	0.16	0.11	0.03	0.00	0.03	0.14	(2.81)	7.38E-03	6.33E-02	zinc_finger_c-x8-c-x5-c-x3-h_type_family_expressed
PH01001409G0360	0.26	0.14	0.04	0.06	0.00	0.00	0.14	(2.81)	9.10E-02	3.64E-01	pumilio_domain-containing_protein_ppd1
PH01002962G0210	2.63	2.49	2.98	0.27	0.50	0.39	0.14	(2.81)	4.54E-13	4.35E-11	ovate_family
PH01000701G0600	0.14	0.76	0.00	0.00	0.00	0.13	0.14	(2.80)	1.15E-01	4.20E-01	pi_starvation-induced_partial
PH01001889G0280	0.32	0.41	0.26	0.09	0.05	0.00	0.14	(2.80)	1.27E-05	3.14E-04	Os07g0105800
PH01000188G0440	26.68	35.75	22.17	4.87	4.31	2.98	0.14	(2.80)	4.13E-29	1.93E-26	homeodomain_leucine_zipper_protein
PH01001215G0530	3.12	4.73	1.98	0.52	0.60	0.29	0.14	(2.80)	8.53E-13	7.84E-11	dna-binding_protein_gt-2
PH01000062G2060	1.14	1.71	2.09	0.39	0.20	0.12	0.14	(2.80)	2.90E-08	1.30E-06	nucleoid_dna-binding_protein_cnd41
PH01000788G0630	0.13	0.29	0.26	0.00	0.07	0.03	0.14	(2.79)	7.17E-04	9.85E-03	auxin-regulated_expressed
PH01004733G0080	0.06	0.03	0.09	0.00	0.00	0.03	0.15	(2.78)	8.52E-02	3.50E-01	hypothetical_protein_OsI_25118
PH01221989G0010	8.77	12.73	8.37	1.50	2.10	0.75	0.15	(2.78)	2.45E-16	3.60E-14	aspartic_proteinase_nepenthesin_i
PH01001052G0340	0.04	0.24	0.10	0.00	0.04	0.02	0.15	(2.77)	4.51E-03	4.31E-02	leucine-rich_receptor-like_protein_kinase
PH01000289G1020	1.41	0.91	1.00	0.12	0.17	0.19	0.15	(2.77)	3.95E-09	2.12E-07	heavy_metal-associated_domain_containing_expressed
PH01002732G0010	0.00	0.28	0.13	0.00	0.00	0.06	0.15	(2.77)	9.70E-02	3.79E-01	hypothetical_protein_LOC_Os12g14910
PH01008885G0020	15.03	19.22	8.87	1.64	2.65	2.10	0.15	(2.76)	1.77E-19	3.52E-17	hypothetical_protein_OsI_01767
PH01001894G0350	4.86	0.54	3.36	0.58	0.34	0.39	0.15	(2.75)	3.63E-05	7.89E-04	transferase_family_expressed
PH01000152G1100	0.95	0.54	0.97	0.06	0.19	0.12	0.15	(2.75)	1.32E-05	3.24E-04	xyloglucan_endotransglycosylase
PH01000289G0910	0.43	0.30	0.18	0.14	0.00	0.00	0.15	(2.73)	8.51E-02	3.50E-01	---NA---
PH01000740G0160	0.53	0.28	0.34	0.09	0.09	0.00	0.15	(2.73)	7.79E-03	6.59E-02	ap2_domain_containing_protein
PH01001790G0060	0.24	0.08	0.20	0.00	0.08	0.00	0.15	(2.73)	8.46E-02	3.49E-01	---NA---
PH01000145G0330	0.82	0.50	0.15	0.00	0.12	0.11	0.15	(2.72)	1.88E-02	1.26E-01	Os02g0138100
PH01000158G0180	0.74	0.98	0.47	0.00	0.00	0.33	0.15	(2.71)	1.37E-02	1.00E-01	---NA---
PH01001207G0140	10.82	11.72	6.92	1.14	0.98	2.44	0.15	(2.69)	2.49E-15	3.20E-13	tonoplast_intrinsic_protein
PH01000177G1220	104.46	144.88	117.33	19.83	22.80	14.16	0.15	(2.69)	1.41E-35	9.93E-33	---NA---
PH01001543G0410	0.16	0.26	0.05	0.00	0.00	0.07	0.16	(2.68)	1.46E-01	4.84E-01	leucine_rich_repeat_family_protein
PH01000005G2870	0.70	0.61	0.94	0.00	0.16	0.19	0.16	(2.68)	9.31E-07	3.13E-05	glycoside_hydrolase_family_28_expressed
PH01000364G0360	0.75	0.53	0.24	0.00	0.12	0.11	0.16	(2.67)	1.46E-02	1.05E-01	---NA---
PH01000615G0020	10.79	9.85	11.83	1.67	1.52	1.94	0.16	(2.66)	1.51E-27	5.94E-25	alpha-expansin_13
PH01005900G0020	37.05	64.30	35.40	8.99	7.64	4.99	0.16	(2.66)	4.83E-22	1.15E-19	hypothetical_protein_OsJ_05823
PH01000975G0190	6.20	8.57	4.69	1.50	1.36	0.22	0.16	(2.66)	6.67E-10	3.96E-08	xyloglucan_endotransglycosylase
PH01000900G0690	12.23	13.04	10.08	2.66	2.12	0.82	0.16	(2.66)	1.78E-18	3.14E-16	endo-_-beta-glucanase
PH01003770G0040	0.27	0.66	0.31	0.07	0.07	0.06	0.16	(2.65)	3.01E-03	3.14E-02	bzip_protein_dpbf3
PH01001886G0260	0.08	0.16	0.19	0.00	0.00	0.07	0.16	(2.65)	1.42E-01	4.77E-01	aldehyde_oxidase
PH01062717G0010	0.19	0.20	0.18	0.09	0.00	0.00	0.16	(2.64)	8.35E-02	3.46E-01	leucine-rich_repeat_family
PH01003451G0170	0.35	0.25	0.11	0.06	0.06	0.00	0.16	(2.63)	1.47E-02	1.05E-01	pi-b_protein
PH01004098G0130	3.46	6.87	3.35	0.85	0.74	0.63	0.16	(2.63)	1.12E-12	1.00E-10	targeting_protein_for_xklp2_containing_expressed
PH01000149G1400	0.00	0.36	0.16	0.00	0.08	0.00	0.16	(2.62)	9.71E-02	3.79E-01	hypothetical_protein_OsJ_29625
PH01000014G0510	0.00	0.15	0.07	0.00	0.04	0.00	0.16	(2.62)	9.71E-02	3.79E-01	cop1-interacting_protein_7_-like
PH01001799G0380	0.00	0.85	0.38	0.00	0.20	0.00	0.16	(2.62)	9.71E-02	3.79E-01	---NA---
PH01000018G1630	2.49	2.86	1.33	0.29	0.80	0.00	0.16	(2.62)	2.25E-05	5.21E-04	bzp06_orysj_ame:_full=basic_leucine_zipper_6_short=_06_short=bzip_protein_6
PH01000152G1130	7.55	9.33	6.55	1.71	1.28	0.83	0.16	(2.62)	1.35E-18	2.42E-16	xyloglucan_endotransglycosylase
PH01000900G0600	1.24	1.55	1.07	0.35	0.15	0.13	0.16	(2.61)	1.49E-06	4.77E-05	pectinesterase_2_precursor
PH01000280G0320	0.04	0.18	0.03	0.04	0.00	0.00	0.16	(2.61)	1.54E-01	5.00E-01	polygalacturonase_pg1
PH01000338G0420	0.08	0.09	0.08	0.00	0.04	0.00	0.17	(2.59)	8.36E-02	3.46E-01	OSJNBa0008M17.16
PH01000482G0700	0.44	0.00	0.84	0.21	0.00	0.00	0.17	(2.59)	9.49E-02	3.73E-01	integral_membrane_protein
PH01001280G0400	0.61	7.10	0.10	0.44	0.45	0.41	0.17	(2.58)	3.57E-02	1.98E-01	lipid_transfer_protein
PH01001280G0420	0.61	7.10	0.10	0.44	0.45	0.41	0.17	(2.58)	3.57E-02	1.98E-01	lipid_transfer_protein
PH01000301G0690	0.11	0.08	0.02	0.03	0.00	0.00	0.17	(2.58)	1.46E-01	4.84E-01	receptor-type_protein_kinase_lrk1
PH01000742G0060	0.21	0.10	0.14	0.02	0.03	0.03	0.17	(2.57)	1.48E-04	2.63E-03	resistance_complex_protein_i2c-1
PH01000015G0410	0.21	0.06	0.03	0.05	0.00	0.00	0.17	(2.56)	1.53E-01	4.97E-01	receptor_serine_threonine_kinase_pr5k
PH01002950G0130	0.30	0.11	0.13	0.00	0.00	0.09	0.17	(2.56)	1.44E-01	4.81E-01	thioredoxin_h
PH01000641G0400	11.18	6.77	11.14	2.19	0.81	1.96	0.17	(2.55)	1.65E-16	2.46E-14	sulfotransferase_domain_containing_expressed
PH01003451G0100	0.60	0.95	0.19	0.00	0.30	0.00	0.17	(2.54)	1.46E-01	4.84E-01	Os04g0110200
PH01001922G0010	15.38	19.49	15.67	4.07	2.32	2.29	0.17	(2.54)	1.14E-15	1.53E-13	beta_tubulin
PH01000218G0100	0.24	0.17	0.05	0.00	0.08	0.00	0.17	(2.53)	1.46E-01	4.84E-01	wrky_transcription_partial
PH01002950G0150	0.06	0.04	0.01	0.00	0.02	0.00	0.17	(2.53)	1.46E-01	4.84E-01	abc_transporter
PH01001246G0580	9.32	4.98	14.80	1.67	1.86	1.52	0.17	(2.53)	1.20E-13	1.25E-11	fasciclin-like_arabinogalactan-protein
PH01001268G0390	0.37	0.13	1.42	0.00	0.00	0.34	0.18	(2.51)	2.54E-02	1.56E-01	Os03g0138400
PH01002269G0090	0.12	0.25	0.30	0.00	0.12	0.00	0.18	(2.50)	1.40E-02	1.02E-01	2_protease
PH01001457G0010	0.11	0.35	0.14	0.10	0.00	0.00	0.18	(2.50)	2.58E-02	1.58E-01	pirin-like_protein
PH01000350G1030	0.00	0.00	0.36	0.00	0.00	0.06	0.18	(2.49)	2.15E-01	6.01E-01	pi-b_protein
PH01000379G1000	0.15	0.39	0.24	0.07	0.00	0.07	0.18	(2.49)	3.37E-02	1.89E-01	integral_membrane_transporter-like_protein
PH01005316G0070	0.82	0.00	0.45	0.23	0.00	0.00	0.18	(2.49)	4.48E-02	2.31E-01	Os09g0332100
PH01001141G0400	0.86	0.65	0.51	0.00	0.31	0.06	0.18	(2.48)	4.52E-04	6.66E-03	Os05g0500400
PH01000003G4150	4.02	2.80	1.30	0.95	0.33	0.18	0.18	(2.47)	2.28E-05	5.26E-04	uncharacterized_plant-specific_domain_tigr01568_family_expressed
PH01001417G0250	0.52	1.43	0.56	0.25	0.16	0.05	0.18	(2.47)	2.55E-04	4.17E-03	serine_carboxypeptidase_family_expressed
PH01000736G0420	0.00	2.16	0.00	0.39	0.00	0.00	0.18	(2.46)	2.16E-01	6.03E-01	---NA---
PH01000069G1530	0.83	0.95	0.70	0.03	0.34	0.08	0.18	(2.46)	1.52E-06	4.83E-05	armadillo_beta-catenin_repeat
PH01002851G0170	0.11	0.34	0.13	0.00	0.11	0.00	0.18	(2.45)	2.58E-02	1.58E-01	map_kinase_kinase
PH01000066G1550	0.13	0.00	0.04	0.03	0.00	0.00	0.18	(2.45)	1.58E-01	5.07E-01	---NA---
PH01005227G0110	0.20	0.43	0.45	0.10	0.10	0.00	0.18	(2.45)	2.05E-02	1.34E-01	tyrosine_phosphatase
PH01003062G0190	0.27	0.58	1.29	0.00	0.27	0.12	0.18	(2.44)	7.95E-03	6.69E-02	---NA---
PH01003762G0140	0.08	0.25	0.20	0.00	0.03	0.07	0.18	(2.44)	3.15E-03	3.26E-02	pto_kinase_interactor_1
PH01000146G1180	0.09	0.71	0.18	0.00	0.09	0.09	0.18	(2.44)	5.02E-02	2.49E-01	---NA---
PH01001650G0130	0.19	0.21	0.09	0.05	0.00	0.04	0.18	(2.44)	3.33E-02	1.88E-01	pectinesterase_family_expressed
PH01000068G1490	1.12	0.97	1.16	0.34	0.07	0.19	0.18	(2.44)	7.03E-06	1.88E-04	origin_recognition_complex_subunit_6_-like_protein
PH01000021G2350	0.60	0.00	0.38	0.00	0.00	0.18	0.18	(2.44)	2.44E-01	6.47E-01	---NA---
PH01003453G0010	0.15	0.00	0.09	0.00	0.00	0.04	0.18	(2.44)	2.44E-01	6.47E-01	cysteine_protease
PH01000174G1300	0.21	0.27	0.28	0.02	0.06	0.06	0.18	(2.43)	5.37E-05	1.11E-03	receptor-like_protein_kinase
PH01000118G0320	0.00	0.66	0.10	0.00	0.00	0.14	0.19	(2.43)	2.65E-01	6.73E-01	---NA---
PH01001010G0080	109.88	111.53	86.89	17.35	22.89	16.98	0.19	(2.43)	5.91E-37	4.58E-34	rna_recognition_motif_-containing
PH01007086G0020	2.21	3.10	1.92	0.78	0.40	0.18	0.19	(2.41)	9.02E-07	3.04E-05	hd3a
PH01002036G0010	2.10	3.41	2.35	0.75	0.61	0.12	0.19	(2.41)	1.24E-08	5.99E-07	OSJNBb0085F13.7
PH01000129G0800	0.12	0.00	0.04	0.00	0.03	0.00	0.19	(2.40)	1.58E-01	5.07E-01	leucine_rich_repeat_family_expressed
PH01003320G0160	0.07	0.00	0.02	0.00	0.02	0.00	0.19	(2.40)	1.58E-01	5.07E-01	fusarium_resistance_protein_i2c-5-like
PH01005076G0040	3.82	5.60	3.10	0.89	0.66	0.84	0.19	(2.39)	4.94E-08	2.12E-06	rapid_alkalinization_factor_family_expressed
PH01000080G1010	0.07	0.08	0.23	0.00	0.07	0.00	0.19	(2.39)	1.45E-01	4.83E-01	phi-1
PH01002966G0060	0.12	0.15	0.13	0.02	0.02	0.04	0.19	(2.39)	1.49E-03	1.80E-02	transmembrane_protein_kinase
PH01005106G0070	13.03	8.73	16.39	2.41	3.88	1.06	0.19	(2.38)	1.27E-11	9.88E-10	germin_a
PH01000120G1300	0.90	0.32	1.72	0.00	0.30	0.27	0.19	(2.36)	5.48E-03	5.03E-02	hypothetical_protein_OsI_06239
PH01000261G1290	4.24	3.48	5.39	0.37	0.96	1.22	0.19	(2.36)	4.99E-07	1.78E-05	hypothetical_protein
PH01001308G0330	2.54	9.52	8.93	2.46	0.93	0.71	0.20	(2.36)	2.06E-06	6.35E-05	nodulin_21_family_expressed
PH01000040G0890	1.40	2.16	1.94	0.25	0.25	0.58	0.20	(2.35)	3.52E-05	7.67E-04	---NA---
PH01000548G0100	7.05	5.93	4.29	0.85	1.47	1.06	0.20	(2.35)	5.61E-09	2.92E-07	auxin_induced_protein
PH01002358G0160	118.98	187.27	137.32	36.16	28.98	22.29	0.20	(2.34)	2.73E-24	8.02E-22	flavonol_glucosyltransferase
PH01000791G0820	0.39	0.37	0.70	0.04	0.09	0.16	0.20	(2.34)	1.52E-04	2.69E-03	ap2_transcription_factor
PH01001328G0350	0.80	0.57	0.51	0.13	0.00	0.24	0.20	(2.34)	1.36E-02	1.00E-01	---NA---
PH01000391G0090	0.29	0.10	0.49	0.00	0.00	0.17	0.20	(2.34)	5.94E-02	2.78E-01	light_stress-responsive_one-helix
PH01001075G0100	0.94	1.46	1.09	0.17	0.26	0.27	0.20	(2.33)	9.45E-08	3.88E-06	carboxypeptidase_d
PH01000031G0480	0.32	0.20	0.19	0.02	0.06	0.06	0.20	(2.32)	8.10E-06	2.13E-04	mrp-like_abc_transporter
PH01008466G0020	0.32	0.17	0.10	0.07	0.02	0.03	0.20	(2.32)	1.73E-03	2.02E-02	scrl1_orysj_ame:_full=scar-like_protein_1
PH01000415G0530	0.06	0.13	0.39	0.00	0.06	0.06	0.20	(2.32)	4.38E-02	2.27E-01	short-chain_dehydrogenase_reductase
PH01000904G0290	0.12	0.13	0.04	0.06	0.00	0.00	0.20	(2.30)	2.39E-01	6.40E-01	yabby_protein
PH01000328G0440	0.32	0.34	0.10	0.15	0.00	0.00	0.20	(2.30)	2.39E-01	6.40E-01	alcohol_dehydrogenase_(zn_containing)(adh-1)
PH01003639G0140	0.00	0.42	0.17	0.00	0.00	0.12	0.20	(2.30)	2.47E-01	6.51E-01	hypothetical_protein_OsI_26435
PH01000041G1920	3.27	6.09	3.87	0.90	1.06	0.73	0.20	(2.30)	2.46E-16	3.60E-14	fh_protein_nfh2
PH01000280G0380	11.35	18.19	17.79	2.62	3.67	3.33	0.20	(2.30)	2.93E-14	3.31E-12	Os02g0129800
PH01000544G0520	0.26	0.00	0.16	0.00	0.09	0.00	0.20	(2.30)	2.45E-01	6.47E-01	glucose-6-phosphate_isomerase
PH01000959G0630	0.08	0.06	0.05	0.00	0.04	0.00	0.21	(2.28)	5.27E-02	2.56E-01	leucine_rich_repeat_family_expressed
PH01001756G0230	20.41	51.38	21.18	2.32	12.89	3.90	0.21	(2.28)	4.20E-06	1.20E-04	---NA---
PH01003316G0070	2.16	1.10	3.00	0.67	0.35	0.27	0.21	(2.28)	4.76E-07	1.71E-05	mps_one_binder_kinase_activator-like_expressed
PH01000017G1770	6.75	8.16	4.48	2.03	0.92	1.04	0.21	(2.28)	1.43E-12	1.27E-10	dna-binding_protein_gt-2
PH01001308G0030	1.45	3.55	2.50	0.88	0.32	0.34	0.21	(2.28)	1.12E-06	3.69E-05	erwinia_induced_protein_1
PH01002866G0100	0.10	0.32	0.06	0.00	0.10	0.00	0.21	(2.27)	2.43E-01	6.46E-01	domain_containing_expressed
PH01000090G0900	0.27	0.14	0.17	0.00	0.00	0.12	0.21	(2.26)	2.38E-01	6.37E-01	Os01g0854400
PH01001006G0010	0.10	0.05	0.06	0.00	0.00	0.05	0.21	(2.26)	2.38E-01	6.37E-01	potasium_transporter
PH01000113G0550	25.95	39.73	29.40	6.92	8.92	4.24	0.21	(2.24)	8.73E-19	1.61E-16	homeodomain_leucine_zipper_protein
PH01001068G0360	0.07	0.08	0.17	0.00	0.00	0.07	0.21	(2.24)	5.53E-02	2.65E-01	pentatricopeptide_repeat-containing
PH01002006G0290	1.07	1.35	0.43	0.11	0.24	0.25	0.21	(2.24)	9.82E-05	1.85E-03	hypothetical_protein_OsI_12214
PH01066163G0010	0.12	0.00	0.05	0.00	0.00	0.04	0.21	(2.24)	2.46E-01	6.50E-01	nb-arc_domain_containing_expressed
PH01009602G0010	0.03	0.01	0.01	0.00	0.01	0.00	0.21	(2.23)	2.42E-01	6.44E-01	unknow_protein
PH01003715G0100	0.21	0.28	0.10	0.03	0.05	0.05	0.21	(2.23)	3.15E-03	3.26E-02	threonyl-trna_synthetase
PH01000636G0440	0.40	0.00	0.11	0.00	0.06	0.05	0.21	(2.23)	8.96E-02	3.61E-01	receptor-like_protein_kinase_4
PH01000900G0580	3.84	3.10	3.32	0.35	1.48	0.37	0.21	(2.22)	1.31E-07	5.22E-06	pectinesterase
PH01001807G0260	0.15	0.04	0.14	0.00	0.04	0.03	0.21	(2.22)	5.41E-02	2.61E-01	phosphatidylinositol_phophatidylcholine_transfer_protein
PH01000369G0730	1.69	4.05	2.42	0.68	0.56	0.51	0.22	(2.22)	3.05E-05	6.79E-04	hypothetical_protein_OsJ_36588
PH01001756G0240	2.14	2.84	0.85	0.00	0.53	0.73	0.22	(2.21)	6.89E-03	6.00E-02	---NA---
PH01001914G0090	3.24	4.50	4.52	0.26	1.17	1.22	0.22	(2.21)	4.56E-08	1.98E-06	Os04g0627300
PH01003862G0080	0.10	0.14	0.32	0.03	0.03	0.06	0.22	(2.21)	7.09E-03	6.14E-02	bhlh_transcription_partial
PH01095084G0010	0.16	0.17	0.41	0.00	0.16	0.00	0.22	(2.21)	2.39E-01	6.39E-01	ring_zinc_finger
PH01000584G0810	5.60	7.13	4.81	1.43	1.72	0.67	0.22	(2.20)	2.03E-11	1.53E-09	bacterial-induced_peroxidase_precursor
PH01001692G0180	54.95	85.33	44.33	9.24	17.34	13.63	0.22	(2.20)	8.75E-16	1.18E-13	lipid_transfer_protein
PH01000500G0520	0.14	0.09	0.02	0.05	0.00	0.00	0.22	(2.19)	1.02E-01	3.90E-01	partial
PH01001096G0090	0.63	1.45	1.13	0.51	0.10	0.09	0.22	(2.19)	1.88E-03	2.15E-02	ripening_regulated_protein
PH01001667G0430	0.10	0.00	0.13	0.00	0.05	0.00	0.22	(2.19)	2.43E-01	6.46E-01	ubiquitin_carboxyl-terminal_hydrolase_family_expressed
PH01003428G0130	15.83	0.00	0.12	2.54	0.09	0.88	0.22	(2.18)	1.41E-01	4.74E-01	chalcone_synthase
PH01002623G0240	2.22	2.07	2.51	0.56	0.62	0.32	0.22	(2.18)	7.48E-11	5.19E-09	bhlh_transcription_factor-like_protein
PH01000295G0240	13.02	12.94	12.26	3.09	2.34	3.03	0.22	(2.18)	1.07E-26	3.76E-24	chain_solution_structure_of_3-methyladenine_dna_glycosylase_i
PH01000729G0360	0.33	0.25	0.24	0.05	0.09	0.04	0.22	(2.17)	5.64E-03	5.14E-02	nac_domain_protein
PH01002613G0210	0.25	0.14	0.16	0.12	0.00	0.00	0.22	(2.17)	2.38E-01	6.37E-01	---NA---
PH01002382G0040	0.12	0.06	0.08	0.06	0.00	0.00	0.22	(2.17)	2.38E-01	6.37E-01	receptor_protein_kinase_perk1-like_protein
PH01000411G0640	221.48	269.71	209.40	46.46	63.54	46.15	0.22	(2.17)	9.11E-30	4.39E-27	---NA---
PH01004959G0060	0.00	0.21	0.08	0.00	0.06	0.00	0.22	(2.16)	2.47E-01	6.52E-01	heat_shock_transcription_factor_hsf5
PH01001572G0220	0.30	0.86	0.51	0.00	0.10	0.28	0.22	(2.16)	1.26E-02	9.44E-02	---NA---
PH01002221G0200	0.00	0.03	0.02	0.00	0.00	0.01	0.22	(2.15)	3.96E-01	8.15E-01	pdr-like_abc_transporter
PH01000954G0350	0.09	0.00	1.90	0.09	0.14	0.22	0.22	(2.15)	6.05E-02	2.82E-01	srf-type_transcription_factor_family_expressed
PH01000456G0310	0.48	0.13	0.46	0.00	0.24	0.00	0.23	(2.15)	5.68E-02	2.70E-01	heat_shock_transcription_factor_hsf5
PH01000856G0120	0.53	0.24	0.48	0.15	0.00	0.14	0.23	(2.14)	1.01E-02	8.03E-02	quaking_isoform_5-like
PH01000284G0250	4.75	4.43	4.01	0.94	0.82	1.23	0.23	(2.14)	3.64E-16	5.17E-14	pectinesterase_family_expressed
PH01001070G0330	0.83	0.35	0.21	0.00	0.17	0.15	0.23	(2.14)	8.94E-02	3.60E-01	wrky_dna_binding_domain_containing_expressed
PH01000271G0440	2.53	2.10	1.05	0.74	0.55	0.00	0.23	(2.14)	7.54E-04	1.03E-02	ethylene-responsive_small_gtp-binding_protein
PH01004292G0050	14.10	9.76	14.03	1.84	3.46	3.33	0.23	(2.13)	9.79E-19	1.80E-16	cinnamate_4-hydroxylase
PH01002136G0140	1.46	1.34	0.70	0.27	0.35	0.18	0.23	(2.13)	6.33E-06	1.71E-04	glycosyl_hydrolases_family_18_expressed
PH01000047G0820	0.20	0.42	0.21	0.06	0.07	0.06	0.23	(2.13)	3.36E-02	1.89E-01	annexin-like_protein
PH01002117G0120	0.64	0.34	0.41	0.12	0.10	0.10	0.23	(2.12)	8.31E-07	2.82E-05	receptor-like_protein_kinase
PH01001339G0510	0.70	3.27	1.78	0.68	0.14	0.51	0.23	(2.12)	2.66E-03	2.85E-02	hypothetical_protein_OsJ_00399
PH01007618G0020	0.56	0.15	0.44	0.00	0.14	0.13	0.23	(2.11)	8.44E-02	3.48E-01	zinc_finger_protein
PH01000527G0940	1.21	1.93	1.02	0.19	0.40	0.36	0.23	(2.11)	4.60E-03	4.38E-02	hypothetical_protein_OsI_03433
PH01002421G0040	0.27	0.49	0.41	0.09	0.18	0.00	0.23	(2.11)	2.13E-02	1.38E-01	type_iii_restriction_res_subunit_family_expressed
PH01000695G0240	7.65	4.04	3.92	2.00	0.48	1.18	0.23	(2.09)	4.90E-07	1.75E-05	transposon_en_spm_sub-_expressed
PH01002691G0060	3.64	2.72	7.71	1.43	0.54	1.34	0.24	(2.09)	2.68E-05	6.06E-04	---NA---
PH01001579G0330	120.76	128.06	131.57	28.51	37.26	24.25	0.24	(2.08)	4.36E-29	1.98E-26	beta-expansin_1a_expressed
PH01000604G0700	2.18	3.56	2.44	0.37	0.73	0.84	0.24	(2.08)	1.13E-08	5.48E-07	glutelin_c_precursor
PH01001930G0220	7.63	14.25	9.44	2.55	3.18	1.69	0.24	(2.08)	2.59E-12	2.18E-10	transcription_activator_rf2a
PH01003141G0240	28.73	29.76	17.99	4.14	9.32	4.68	0.24	(2.08)	6.21E-13	5.83E-11	plasma_membrane_integral_protein
PH01000480G0720	4.25	6.40	4.68	1.16	1.77	0.71	0.24	(2.08)	1.37E-09	7.81E-08	transcription_activator_rf2a
PH01002576G0070	0.00	0.00	0.18	0.02	0.02	0.00	0.24	(2.07)	1.68E-01	5.24E-01	cellulose_synthase-like_protein_slf1
PH01000379G0990	0.95	1.05	0.98	0.14	0.40	0.17	0.24	(2.07)	5.36E-07	1.90E-05	chloroplast_nucleoid_dna-binding_protein_cnd41
PH01007419G0040	1.19	1.11	1.80	0.29	0.15	0.54	0.24	(2.07)	8.26E-04	1.11E-02	squalene_synthase
PH01004218G0010	0.06	0.20	0.00	0.00	0.06	0.00	0.24	(2.07)	4.02E-01	8.19E-01	t-complex_protein_1_theta_chain
PH01001183G0120	13.24	17.23	14.53	2.55	4.88	3.34	0.24	(2.06)	1.65E-18	2.93E-16	annexin_p35
PH01001142G0340	0.00	0.34	0.30	0.15	0.00	0.00	0.24	(2.06)	3.96E-01	8.15E-01	Os02g0588700
PH01001756G0090	1.66	2.99	1.64	0.22	0.97	0.31	0.24	(2.06)	2.74E-05	6.18E-04	ankyrin_repeat_family
PH01000270G1180	0.87	0.15	0.18	0.00	0.29	0.00	0.24	(2.06)	1.11E-01	4.10E-01	---NA---
PH01004464G0130	0.33	0.51	0.19	0.11	0.07	0.07	0.24	(2.06)	4.28E-03	4.14E-02	nb-arc_domain_containing_protein
PH01000025G0480	0.18	0.37	0.11	0.00	0.00	0.16	0.24	(2.05)	3.94E-01	8.13E-01	Os12g0592200
PH01000003G4220	0.26	0.12	0.22	0.04	0.04	0.06	0.24	(2.05)	1.28E-03	1.58E-02	receptor-like_protein_kinase
PH01000432G0250	0.62	0.08	0.20	0.00	0.08	0.14	0.24	(2.05)	2.50E-02	1.54E-01	masy_orysj_ame:_full=malate_synthase
PH01004139G0030	0.00	0.37	0.59	0.07	0.10	0.06	0.24	(2.04)	2.44E-02	1.52E-01	mitogen-activated_protein_kinase_expressed
PH01001417G0480	64.70	73.67	45.05	17.16	11.62	15.75	0.24	(2.04)	1.96E-18	3.44E-16	---NA---
PH01001206G0640	4.90	4.43	4.73	0.66	1.85	0.90	0.24	(2.04)	3.59E-12	2.99E-10	auxin-regulated_expressed
PH01000934G0330	0.92	1.70	4.76	0.16	0.34	1.30	0.24	(2.04)	4.64E-03	4.42E-02	2og-fe_oxygenase_family_expressed
PH01000490G0890	6.49	5.77	5.49	1.65	1.50	1.16	0.24	(2.04)	2.69E-13	2.65E-11	f-box_domain_containing
PH01005449G0030	0.14	0.15	0.26	0.13	0.00	0.00	0.24	(2.04)	3.92E-01	8.12E-01	---NA---
PH01001046G0350	1.47	2.22	2.57	0.36	0.61	0.56	0.24	(2.04)	4.56E-05	9.61E-04	top6a_orysi_ame:_full=dna_topoisomerase_6_subunit_a3_short=_6a3_ame:_full=dna_topoisomerase_6_subunit_a_short=_6a_ame:_full=meiotic_recombination_protein_spo11-3
PH01000591G0530	0.61	0.65	1.20	0.00	0.05	0.55	0.24	(2.03)	1.20E-02	9.12E-02	ble2_protein
PH01000798G0100	0.28	0.03	0.04	0.03	0.00	0.06	0.25	(2.03)	1.06E-01	3.99E-01	trehalose-6-phosphate_synthase
PH01000919G0300	0.59	0.63	0.22	0.00	0.35	0.00	0.25	(2.03)	4.27E-02	2.23E-01	ww_domain_containing_expressed
PH01005160G0020	0.08	0.03	0.00	0.00	0.03	0.00	0.25	(2.02)	4.00E-01	8.18E-01	nb-arc_domain_containing_expressed
PH01002511G0300	0.02	0.04	0.08	0.02	0.00	0.02	0.25	(2.02)	8.79E-02	3.57E-01	receptor_expressed
PH01006931G0030	0.00	0.19	0.17	0.00	0.09	0.00	0.25	(2.01)	3.96E-01	8.15E-01	hsr201_hypersensitivity-related_protein
PH01000692G0690	12.95	19.18	10.38	4.91	3.23	2.40	0.25	(2.01)	2.15E-11	1.62E-09	growth-regulating_factor_1-like
PH01003181G0030	0.50	0.36	0.43	0.00	0.17	0.15	0.25	(2.01)	1.28E-01	4.49E-01	unknown_protein
PH01000026G0450	0.12	0.08	0.10	0.00	0.04	0.04	0.25	(2.01)	1.28E-01	4.49E-01	carboxypeptidase_d
PH01001914G0110	0.18	0.02	0.13	0.02	0.00	0.06	0.25	(2.00)	3.58E-02	1.98E-01	gl2-type_homeodomain_protein
PH01004423G0090	0.13	0.21	0.19	0.00	0.06	0.08	0.25	(2.00)	2.44E-04	4.00E-03	cyclin-like_protein
PH01003687G0050	8.85	7.25	7.89	1.96	2.64	1.38	0.25	(2.00)	6.71E-12	5.36E-10	ac084320_20_fatty_acid_hydroxylase
PH01003585G0160	10.54	13.14	8.68	2.08	3.40	2.62	0.25	(2.00)	1.74E-15	2.30E-13	tpa:_class_iii_peroxidase_119_precursor
PH01000385G0660	0.00	0.11	0.26	0.00	0.00	0.09	0.25	(1.99)	3.98E-01	8.17E-01	hypothetical_protein_OsI_15436
PH01004583G0110	0.08	0.09	0.15	0.00	0.08	0.00	0.25	(1.99)	3.92E-01	8.12E-01	ammonium_transporter
PH01005515G0070	0.05	0.05	0.10	0.00	0.05	0.00	0.25	(1.99)	3.92E-01	8.12E-01	myb27_protein
PH01000588G0300	1.09	0.48	0.60	0.11	0.30	0.14	0.25	(1.99)	2.08E-04	3.49E-03	polygalacturonase_pg1
PH01003592G0180	0.65	0.41	0.41	0.04	0.17	0.16	0.25	(1.99)	1.08E-03	1.37E-02	grf9_orysj_ame:_full=growth-regulating_factor_9_short=_9_ame:_full=transcription_activator_grf9
PH01001281G0350	0.41	0.15	0.48	0.00	0.14	0.12	0.25	(1.99)	1.73E-02	1.19E-01	uncharacterized_plant-specific_domain_tigr01570_family_protein
PH01002645G0080	13.60	15.43	9.53	4.42	4.16	1.20	0.25	(1.98)	4.29E-08	1.87E-06	homeodomain_leucine_zipper_protein
PH01001982G0440	0.68	3.23	1.87	0.57	0.29	0.62	0.26	(1.96)	1.41E-03	1.71E-02	disease_resistance_gene_homolog_9n
PH01000040G0020	0.05	0.10	0.03	0.05	0.00	0.00	0.26	(1.96)	3.94E-01	8.13E-01	lanatoside_15_-o-acetylesterase-like
PH01019809G0010	0.09	0.19	0.06	0.09	0.00	0.00	0.26	(1.96)	3.94E-01	8.13E-01	lipase-like_protein
PH01000548G0020	0.12	0.26	0.08	0.12	0.00	0.00	0.26	(1.96)	3.94E-01	8.13E-01	armadillo_beta-catenin_repeat
PH01000226G0630	0.47	0.40	0.48	0.09	0.00	0.26	0.26	(1.96)	2.10E-02	1.36E-01	ac023240_27_chloroplast_inner_envelope_protein
PH01002236G0220	0.52	0.70	1.02	0.05	0.19	0.34	0.26	(1.96)	4.18E-04	6.23E-03	benzothiadiazole-induced_s-adenosyl-l-methionine:salicylic_acid_carboxyl_methyltransferase_1
PH01001885G0240	7.23	5.62	10.19	0.83	2.21	2.88	0.26	(1.96)	2.44E-08	1.11E-06	hox7_orysi_ame:_full=homeobox-leucine_zipper_protein_hox7_ame:_full=hd-zip_protein_hox7_ame:_full=homeodomain_transcription_factor_hox7_ame:_full=_ox7
PH01000030G0550	0.33	0.85	0.59	0.06	0.33	0.06	0.26	(1.96)	6.73E-03	5.89E-02	nucleic_acid-binding_protein
PH01000017G1540	10.08	13.75	10.04	4.13	3.13	1.46	0.26	(1.96)	9.64E-10	5.64E-08	blue_copper_binding_protein
PH01001371G0430	0.25	0.15	0.30	0.06	0.10	0.02	0.26	(1.95)	1.02E-03	1.31E-02	pentatricopeptide_repeat-containing
PH01001585G0430	0.53	0.85	0.68	0.00	0.53	0.00	0.26	(1.95)	1.31E-01	4.55E-01	hypothetical_protein_OsI_34156
PH01003240G0210	4.22	3.95	3.76	0.98	1.35	0.77	0.26	(1.95)	1.97E-06	6.12E-05	anter-specific_proline-rich_protein_apg
PH01000627G0390	1.28	1.70	2.85	0.73	0.60	0.18	0.26	(1.94)	1.73E-05	4.12E-04	hypothetical_protein_OsI_03678
PH01001044G0070	1.52	0.61	1.53	0.37	0.13	0.46	0.26	(1.94)	3.62E-04	5.57E-03	chorimate_mutase
PH01004031G0090	0.03	0.02	0.01	0.01	0.00	0.00	0.26	(1.94)	3.94E-01	8.13E-01	pdr-like_abc_transporter
PH01000750G0820	10.61	14.65	9.87	3.83	3.72	1.62	0.26	(1.94)	1.16E-11	9.07E-10	ssxt_protein_containing_expressed
PH01001678G0280	0.00	0.77	0.15	0.00	0.24	0.00	0.26	(1.94)	2.05E-01	5.86E-01	hypothetical_protein
PH01000150G1290	84.23	92.48	71.18	26.68	26.76	11.38	0.26	(1.94)	9.71E-13	8.85E-11	---NA---
PH01001355G0400	0.52	0.55	0.22	0.17	0.17	0.00	0.26	(1.93)	1.31E-01	4.56E-01	putative_OsFY
PH01000030G1920	0.22	0.35	0.21	0.11	0.00	0.10	0.26	(1.92)	1.29E-01	4.52E-01	hypothetical_protein_OsJ_29728
PH01003184G0080	2.21	3.38	3.66	0.75	1.01	0.69	0.26	(1.92)	2.96E-13	2.89E-11	permease_1
PH01000469G0470	0.16	0.28	0.03	0.05	0.03	0.05	0.26	(1.92)	3.64E-02	2.00E-01	enolase-like_protein
PH01000566G0290	4.59	5.57	5.84	0.33	2.60	1.32	0.27	(1.91)	9.14E-06	2.36E-04	xyloglucan_endotransglycosylase
PH01258237G0010	0.15	0.32	0.10	0.00	0.15	0.00	0.27	(1.91)	3.94E-01	8.13E-01	qtl43_1-11_protein
PH01183803G0010	0.13	0.28	0.08	0.00	0.13	0.00	0.27	(1.91)	3.94E-01	8.13E-01	---NA---
PH01000185G0310	0.46	0.00	0.10	0.15	0.00	0.00	0.27	(1.91)	4.03E-01	8.20E-01	---NA---
PH01005137G0020	3.13	0.80	1.61	0.61	0.51	0.35	0.27	(1.91)	3.54E-05	7.71E-04	wrky_transcription_factor
PH01000754G0710	0.00	0.09	0.06	0.00	0.00	0.04	0.27	(1.91)	3.96E-01	8.15E-01	gras_family_transcription_factor_containing_protein
PH01003606G0120	0.25	0.26	0.19	0.05	0.05	0.09	0.27	(1.90)	2.99E-02	1.74E-01	Os06g0694400
PH01000872G0560	0.00	0.15	0.36	0.14	0.00	0.00	0.27	(1.90)	3.99E-01	8.17E-01	hypothetical_protein_OsI_34948
PH01000659G0320	0.00	0.05	0.13	0.05	0.00	0.00	0.27	(1.90)	3.99E-01	8.17E-01	ovate_family
PH01001773G0040	0.94	0.91	0.40	0.23	0.23	0.14	0.27	(1.90)	5.24E-03	4.86E-02	(1-4)-beta-mannan_endohydrolase
PH01001624G0540	34.96	30.77	16.00	6.47	7.79	7.67	0.27	(1.90)	7.42E-13	6.90E-11	peroxidase
PH01004106G0180	64.93	55.25	55.35	14.47	16.25	16.39	0.27	(1.90)	5.16E-28	2.08E-25	arabinogalactan_protein
PH01001026G0090	0.08	0.04	0.03	0.00	0.04	0.00	0.27	(1.89)	3.94E-01	8.13E-01	rna_apurinic_site_specific_lyase
PH01000563G0650	0.11	0.00	0.02	0.02	0.02	0.00	0.27	(1.89)	1.76E-01	5.38E-01	leucine_rich_repeat_family_expressed
PH01000036G1600	0.40	0.13	0.50	0.07	0.17	0.04	0.27	(1.89)	2.70E-03	2.89E-02	phosphate_transporter
PH01000182G0630	5.87	12.34	10.87	2.83	3.30	1.75	0.27	(1.88)	2.04E-09	1.13E-07	pti6_-like
PH01000890G0520	0.29	0.51	0.18	0.09	0.00	0.17	0.27	(1.88)	8.17E-02	3.41E-01	benzyl_alcohol_benzoyl_transferase
PH01000621G0330	0.07	0.07	0.09	0.00	0.00	0.06	0.27	(1.88)	3.92E-01	8.12E-01	Os11g0153500
PH01003305G0130	51.02	72.55	48.62	11.25	23.57	11.98	0.27	(1.88)	2.54E-12	2.14E-10	tonoplast_intrinsic_protein
PH01004943G0040	0.34	0.43	0.38	0.13	0.00	0.18	0.27	(1.88)	1.37E-02	1.00E-01	pectinesterase_family_expressed
PH01000607G0360	0.04	0.06	0.03	0.03	0.00	0.00	0.27	(1.88)	1.32E-01	4.58E-01	aspartic_proteinase
PH01000003G0810	0.89	1.61	1.11	0.50	0.31	0.17	0.27	(1.88)	5.28E-06	1.45E-04	leucine-rich_repeat_transmembrane_protein_kinase_2
PH01000113G0120	1.92	2.46	1.68	0.45	0.69	0.51	0.27	(1.88)	5.18E-09	2.71E-07	mynd_finger_family_expressed
PH01000010G1380	0.36	0.38	0.20	0.13	0.04	0.08	0.27	(1.88)	1.02E-02	8.11E-02	hypothetical_protein_OsI_26208
PH01006818G0010	0.04	0.00	0.10	0.04	0.00	0.00	0.27	(1.88)	3.99E-01	8.17E-01	cer1_expressed
PH01002067G0070	0.05	0.00	0.13	0.05	0.00	0.00	0.27	(1.88)	3.99E-01	8.17E-01	glycosyl_transferase_family_8_expressed
PH01000037G0560	5.45	7.66	7.32	1.69	1.56	2.31	0.27	(1.88)	9.89E-15	1.18E-12	transcription_activator_rf2a
PH01002789G0170	22.00	17.68	18.54	4.20	6.39	5.33	0.27	(1.87)	4.72E-11	3.35E-09	Os11g0496500
PH01001050G0360	19.95	19.63	19.02	5.83	6.19	4.06	0.27	(1.87)	1.19E-22	3.03E-20	anthranilate_phosphoribosyltransferase
PH01000530G0870	1.10	1.02	1.68	0.28	0.29	0.48	0.27	(1.86)	9.80E-06	2.51E-04	Os05g0594500
PH01000272G1180	0.15	0.00	0.03	0.00	0.05	0.00	0.27	(1.86)	4.03E-01	8.20E-01	pentatricopeptide_repeat-containing
PH01001904G0170	5.50	3.84	3.90	1.52	1.41	0.71	0.28	(1.86)	7.61E-06	2.02E-04	Os02g0258800
PH01000368G0660	95.25	126.51	99.90	32.15	31.91	24.47	0.28	(1.86)	2.40E-22	5.87E-20	dirigent-like_protein
PH01002441G0050	0.17	0.00	0.06	0.00	0.03	0.03	0.28	(1.86)	2.27E-01	6.21E-01	inositol-_5-trisphosphate_5-phosphatase
PH01000028G1350	0.93	1.23	0.83	0.45	0.31	0.07	0.28	(1.86)	9.80E-04	1.27E-02	exb17_orysj_ame:_full=expansin-b17_ame:_full=beta-expansin-17_ame:_full=_17_ame:_full=_flags:_precursor
PH01001770G0010	0.39	0.73	0.44	0.14	0.25	0.04	0.28	(1.85)	3.67E-03	3.68E-02	stearoyl-acyl-carrier_protein_desaturase
PH01094017G0010	2.20	1.29	2.72	0.21	1.21	0.30	0.28	(1.85)	8.01E-04	1.08E-02	erebp_transcription_factor
PH01004450G0140	0.00	0.05	0.12	0.00	0.05	0.00	0.28	(1.85)	3.99E-01	8.17E-01	60s_ribosomal_protein_expressed
PH01000461G0070	0.00	0.04	0.09	0.00	0.04	0.00	0.28	(1.85)	3.99E-01	8.17E-01	regulatory
PH01154077G0010	0.35	0.00	0.22	0.00	0.00	0.16	0.28	(1.85)	3.96E-01	8.15E-01	xeroderma_pigmentosum_group_c_protein
PH01002252G0120	0.28	0.00	0.18	0.00	0.00	0.13	0.28	(1.85)	3.96E-01	8.15E-01	serine_threonine_protein_phosphatase_expressed
PH01000235G0600	5.07	5.37	4.74	1.93	1.38	0.90	0.28	(1.85)	3.94E-14	4.40E-12	fas1_orysj_ame:_full=chromatin_assembly_factor_1_subunit_fsm_short=caf-1_subunit_fsm_ame:_full=caf-1_p150_homolog_ame:_full=protein_fasciata_1_homolog_ame:_full=protein_flattened_shoot_meristem
PH01004604G0090	15.38	19.60	16.10	5.03	5.13	4.01	0.28	(1.85)	3.80E-22	9.23E-20	beta-_-glucanase_precursor
PH01004391G0090	0.25	0.56	0.22	0.05	0.12	0.11	0.28	(1.85)	3.01E-03	3.14E-02	beta-galactosidase_expressed
PH01000093G0820	13.85	13.21	13.45	3.08	4.61	3.58	0.28	(1.85)	1.68E-16	2.49E-14	actin
PH01000245G0870	1.61	1.59	1.90	0.55	0.34	0.52	0.28	(1.84)	1.81E-04	3.10E-03	Os06g0218800
PH01000244G0440	4.80	5.45	4.59	1.73	1.60	0.80	0.28	(1.84)	3.09E-13	3.02E-11	fas1_orysj_ame:_full=chromatin_assembly_factor_1_subunit_fsm_short=caf-1_subunit_fsm_ame:_full=caf-1_p150_homolog_ame:_full=protein_fasciata_1_homolog_ame:_full=protein_flattened_shoot_meristem
PH01001431G0370	6.29	7.15	8.69	1.35	2.88	1.94	0.28	(1.84)	2.04E-12	1.73E-10	sugar_transporter_family_expressed
PH01000722G0580	3.15	4.03	3.20	0.86	1.43	0.61	0.28	(1.84)	6.31E-10	3.78E-08	galactoside_2-alpha-l-fucosyltransferase
PH01000367G0860	0.27	0.19	0.17	0.09	0.09	0.00	0.28	(1.84)	1.29E-01	4.51E-01	f-box_domain_containing_expressed
PH01000314G0080	0.50	0.61	0.51	0.16	0.20	0.09	0.28	(1.84)	1.17E-04	2.15E-03	mate_efflux_family_expressed
PH01000075G0860	0.00	0.54	0.64	0.16	0.17	0.00	0.28	(1.83)	1.43E-01	4.79E-01	---NA---
PH01001013G0090	0.73	1.87	1.91	0.49	0.54	0.23	0.28	(1.83)	3.48E-05	7.61E-04	pleckstriny_domain-containing_expressed
PH01003310G0120	0.65	0.44	0.34	0.34	0.06	0.00	0.28	(1.83)	2.04E-02	1.33E-01	ump_cmp_kinase_a
PH01001797G0270	0.15	0.39	0.19	0.07	0.00	0.13	0.28	(1.83)	8.13E-02	3.41E-01	kinesin_heavy_chain
PH01001418G0380	8.37	15.01	12.62	4.98	1.56	3.62	0.28	(1.83)	3.03E-07	1.14E-05	hypothetical_protein_OsI_04989
PH01000627G0440	125.08	192.74	140.27	29.99	46.62	52.62	0.28	(1.83)	3.10E-15	3.91E-13	profilin_expressed
PH01000303G0730	7.12	7.34	8.70	2.12	2.97	1.45	0.28	(1.82)	2.61E-13	2.58E-11	hypothetical_protein_OsI_28026
PH01001206G0610	0.05	0.00	0.29	0.00	0.05	0.05	0.28	(1.82)	1.79E-01	5.43E-01	malate_dehydrogenase
PH01000038G2110	0.00	0.34	0.20	0.15	0.00	0.00	0.28	(1.82)	3.96E-01	8.15E-01	---NA---
PH01047384G0010	0.00	0.79	0.00	0.00	0.00	0.23	0.28	(1.82)	6.47E-01	1.00E+00	cytochrome_p450_family_cyp711a_member
PH01220961G0010	0.29	0.92	0.73	0.56	0.00	0.00	0.29	(1.80)	2.08E-01	5.90E-01	cyclase-like_protein
PH01000601G0130	1.67	1.06	0.99	0.21	0.50	0.35	0.29	(1.80)	8.22E-05	1.60E-03	peroxidase
PH01001940G0250	0.92	0.75	1.06	0.47	0.22	0.10	0.29	(1.80)	2.60E-04	4.23E-03	prolyl_4-_expressed
PH01001031G0340	9.25	12.38	11.77	2.16	4.32	3.11	0.29	(1.80)	2.17E-09	1.20E-07	protein_disulfide_isomerase_2_precursor
PH01000949G0050	0.05	0.06	0.24	0.05	0.00	0.05	0.29	(1.80)	1.41E-01	4.75E-01	sec14_like_protein
PH01001756G0250	1.56	0.79	1.57	0.00	0.90	0.22	0.29	(1.80)	7.07E-03	6.12E-02	ankyrin_repeat_family
PH01003587G0080	0.41	1.30	0.60	0.00	0.54	0.12	0.29	(1.80)	3.53E-02	1.96E-01	tps1_orysj_ame:_full=probable_thiamine_biosynthetic_bifunctional_chloroplastic_includes:_ame:_full=thiamine-phosphate_synthase_short=tp_synthase_short=tps_ame:_full=thiamine-phosphate_pyrophosphorylase_short=tmp_pyrophosphorylase_short=tmp-ppase_includes:_ame:_full=hydroxymethylpyrimidine_kinase_short=hmp_kinase_flags:_precursor
PH01003531G0140	1.35	1.57	1.53	0.36	0.37	0.56	0.29	(1.79)	7.35E-06	1.95E-04	nodulin_21_family_expressed
PH01000705G0150	2.58	6.67	7.40	1.21	1.95	1.64	0.29	(1.79)	3.90E-06	1.13E-04	alpha-expansin_partial
PH01004013G0090	0.69	0.00	0.18	0.00	0.00	0.25	0.29	(1.79)	2.49E-01	6.55E-01	prolyl_4-hydroxylase_alpha_subunit-like
PH01028191G0010	0.48	0.13	0.38	0.23	0.00	0.05	0.29	(1.79)	3.24E-02	1.84E-01	hypothetical_protein_OsJ_31725
PH01000861G0640	0.02	0.02	0.03	0.02	0.00	0.00	0.29	(1.79)	3.92E-01	8.12E-01	reverse_transcriptase
PH01000336G0830	0.03	0.06	0.00	0.00	0.00	0.02	0.29	(1.79)	6.38E-01	9.98E-01	peptide_transporter
PH01000260G0240	0.22	0.63	0.59	0.31	0.05	0.05	0.29	(1.78)	1.73E-02	1.19E-01	ethylene-responsive_protein
PH01003767G0090	0.46	0.24	0.07	0.11	0.11	0.00	0.29	(1.78)	2.12E-01	5.97E-01	black_hull_4
PH01001447G0340	0.35	0.19	0.06	0.09	0.09	0.00	0.29	(1.78)	2.12E-01	5.97E-01	zinc_c3hc4_type_family_expressed
PH01001448G0160	1.54	3.14	3.30	0.91	0.98	0.43	0.29	(1.78)	4.41E-06	1.25E-04	polygalacturonase_pg1-like
PH01005616G0020	1.63	1.86	1.70	0.37	0.68	0.46	0.29	(1.78)	6.92E-09	3.54E-07	abc_pf00005
PH01002430G0200	1.41	2.25	2.18	0.68	0.65	0.36	0.29	(1.78)	1.53E-06	4.88E-05	phosphate_starvation_response_regulator-like
PH01000005G0880	0.18	0.67	0.34	0.35	0.00	0.00	0.29	(1.78)	7.52E-02	3.24E-01	transcription_factor_expressed
PH01002161G0220	21.91	26.53	16.59	6.89	6.99	5.07	0.29	(1.78)	5.88E-16	8.12E-14	lustrin_a-like
PH01000081G0470	2.06	2.48	2.07	0.90	0.73	0.30	0.29	(1.78)	4.43E-06	1.25E-04	sulfate_transporter_expressed
PH01000894G0670	0.41	0.73	0.22	0.20	0.14	0.06	0.29	(1.77)	2.14E-02	1.38E-01	Os09g0529300
PH01001588G0420	0.33	0.29	0.28	0.00	0.17	0.10	0.29	(1.77)	2.01E-02	1.33E-01	---NA---
PH01001792G0120	20.27	15.16	22.26	7.89	3.85	5.21	0.29	(1.77)	5.90E-12	4.77E-10	Os02g0229800
PH01000891G0720	0.00	0.14	0.09	0.00	0.07	0.00	0.29	(1.77)	3.96E-01	8.15E-01	short_chain_dehydrogenase_reductase_family_expressed
PH01002444G0060	6.28	3.89	4.45	1.69	1.49	1.12	0.29	(1.77)	1.85E-09	1.03E-07	amino_acid_permease
PH01001675G0110	5.51	5.02	1.75	1.71	1.38	0.53	0.29	(1.76)	2.44E-03	2.66E-02	---NA---
PH01000300G0090	1.94	1.68	1.51	0.56	0.50	0.46	0.30	(1.76)	1.31E-05	3.22E-04	heavy_metal-associated_domain_containing_expressed
PH01001892G0030	1.21	0.64	1.41	0.19	0.40	0.36	0.30	(1.76)	2.04E-02	1.34E-01	hypothetical_protein_OsJ_00760
PH01004536G0090	0.13	0.20	0.41	0.02	0.13	0.07	0.30	(1.76)	5.86E-03	5.29E-02	scrl1_orysj_ame:_full=scar-like_protein_1
PH01000174G0730	6.02	5.94	7.56	1.38	2.43	1.95	0.30	(1.76)	1.26E-07	5.05E-06	extensin_precursor-like
PH01000103G0260	0.04	0.14	0.24	0.08	0.04	0.00	0.30	(1.76)	8.92E-02	3.60E-01	prolyl_oligopeptidase_family_expressed
PH01000080G1220	4.15	4.41	1.39	1.48	0.87	0.59	0.30	(1.76)	4.83E-03	4.56E-02	Os06g0220900
PH01000109G1530	0.71	0.12	0.52	0.15	0.09	0.16	0.30	(1.76)	4.05E-03	3.96E-02	receptor-like_kinase
PH01000103G0360	5.53	1.92	7.34	1.86	1.44	1.09	0.30	(1.75)	2.04E-04	3.44E-03	hypothetical_protein_OsI_33570
PH01001947G0110	0.07	0.00	0.38	0.00	0.13	0.00	0.30	(1.75)	2.00E-01	5.78E-01	unknown_protein
PH01001341G0330	1.37	0.48	0.70	0.19	0.46	0.12	0.30	(1.75)	4.53E-03	4.33E-02	major_facilitator
PH01000164G0510	2.00	2.31	2.46	0.75	0.71	0.55	0.30	(1.75)	1.03E-09	6.01E-08	ternary_complex_factor_mip1-like
PH01000901G0580	0.20	0.16	0.25	0.00	0.15	0.03	0.30	(1.74)	8.18E-03	6.84E-02	nb-arc_domain_containing_expressed
PH01002250G0270	9.81	12.24	9.22	2.88	4.40	2.06	0.30	(1.74)	1.84E-08	8.57E-07	heavy_metal-associated_domain_containing_expressed
PH01000785G0770	0.13	0.14	0.16	0.00	0.13	0.00	0.30	(1.74)	3.92E-01	8.12E-01	peroxisomal_ca-dependent_solute_carrier
PH01000464G0130	6.63	4.76	6.51	1.41	1.38	2.57	0.30	(1.74)	3.89E-08	1.71E-06	disease_resistance-responsive_family_expressed
PH01000022G2450	0.63	0.33	1.00	0.30	0.00	0.28	0.30	(1.74)	2.04E-01	5.84E-01	hypothetical_protein_OsJ_28237
PH01005354G0040	0.39	0.49	0.49	0.07	0.23	0.11	0.30	(1.74)	1.59E-03	1.89E-02	germin_a
PH01028258G0010	0.00	1.08	0.54	0.16	0.17	0.15	0.30	(1.74)	1.45E-01	4.83E-01	Os12g0182500
PH01000442G0270	0.22	0.47	0.35	0.21	0.00	0.10	0.30	(1.73)	1.17E-01	4.24E-01	hypothetical_protein_OsI_27177
PH01005130G0040	0.09	0.13	0.13	0.06	0.05	0.00	0.30	(1.73)	1.37E-02	1.00E-01	nbs-_partial
PH01000850G0260	0.15	0.16	0.68	0.15	0.15	0.00	0.30	(1.73)	1.41E-01	4.75E-01	pi21_protein
PH01000168G0040	1.51	0.82	2.21	0.22	0.48	0.67	0.30	(1.73)	1.03E-04	1.92E-03	zinc_finger_c-x8-c-x5-c-x3-h_type_family_expressed
PH01000004G1440	0.48	0.00	0.00	0.00	0.00	0.14	0.30	(1.73)	6.46E-01	1.00E+00	harpin_inducing_protein
PH01007699G0050	0.51	0.00	0.00	0.00	0.00	0.15	0.30	(1.73)	6.46E-01	1.00E+00	nbs-lrr_class_disease_resistance_protein
PH01001664G0440	0.01	0.01	0.11	0.03	0.01	0.00	0.30	(1.73)	1.27E-01	4.48E-01	powdery_mildew_resistance_protein_pm3b
PH01002107G0110	0.37	0.40	0.40	0.22	0.04	0.10	0.30	(1.73)	4.36E-03	4.20E-02	major_facilitator_superfamily_expressed
PH01002038G0240	0.00	0.06	0.00	0.02	0.00	0.00	0.30	(1.72)	6.47E-01	1.00E+00	beta-_-glucanase_precursor
PH01000304G0340	0.00	0.33	0.00	0.10	0.00	0.00	0.30	(1.72)	6.47E-01	1.00E+00	dehydration_responsive_element_binding_protein_4-2
PH01005771G0080	0.93	0.49	0.81	0.45	0.23	0.00	0.30	(1.72)	2.97E-02	1.74E-01	OSJNBb0020J19.17
PH01000289G0890	0.00	0.24	0.03	0.00	0.00	0.08	0.30	(1.72)	3.88E-01	8.08E-01	pectin_methylesterase
PH01000327G0840	6.76	8.46	6.33	1.54	2.86	2.16	0.30	(1.72)	2.05E-09	1.14E-07	gtp-binding_protein
PH01000161G0740	0.15	0.00	0.34	0.07	0.08	0.00	0.30	(1.72)	1.49E-01	4.90E-01	hypothetical_protein_OsI_28478
PH01178785G0010	8.36	8.68	6.33	2.69	3.38	1.08	0.31	(1.71)	1.23E-05	3.05E-04	ac078948_15_disease_resistant_protein
PH01000530G0580	5.54	4.93	5.41	2.61	1.67	0.58	0.31	(1.71)	2.23E-05	5.18E-04	pathogenesis_related_protein
PH01000562G0620	0.42	0.39	0.34	0.24	0.08	0.03	0.31	(1.70)	2.95E-03	3.10E-02	calmodulin-binding_family_expressed
PH01000351G0650	0.87	1.18	0.95	0.26	0.36	0.31	0.31	(1.70)	4.47E-07	1.61E-05	protein_kinase_domain_containing_protein
PH01000083G1520	1.84	5.53	2.55	1.39	1.52	0.15	0.31	(1.70)	4.36E-03	4.20E-02	unknown_protein
PH01005351G0030	7.93	19.67	14.75	1.70	7.62	3.72	0.31	(1.70)	3.18E-04	5.00E-03	Os04g0639000
PH01000633G0380	0.00	0.11	0.21	0.10	0.00	0.00	0.31	(1.70)	1.63E-01	5.16E-01	serine_threonine_kinase
PH01006393G0050	5.07	4.49	6.48	0.76	2.81	1.38	0.31	(1.70)	2.06E-06	6.35E-05	polyamine_oxidase_precursor
PH01000467G0560	0.05	0.10	0.00	0.04	0.00	0.00	0.31	(1.70)	6.38E-01	9.98E-01	gdsl-like_lipase_acylhydrolase_family_expressed
PH01000055G1360	0.22	0.23	0.08	0.04	0.04	0.08	0.31	(1.69)	7.34E-02	3.19E-01	anthocyanin_5-aromatic_acyltransferase
PH01000104G0490	5.44	6.51	3.53	2.74	1.25	0.82	0.31	(1.69)	1.13E-04	2.09E-03	Os08g0486700
PH01003597G0240	0.87	0.53	0.40	0.20	0.21	0.15	0.31	(1.69)	1.84E-03	2.12E-02	---NA---
PH01005290G0040	0.35	0.00	0.03	0.00	0.12	0.00	0.31	(1.68)	3.22E-01	7.41E-01	protein_kinase_domain_containing_expressed
PH01001543G0400	0.97	1.37	0.84	0.19	0.47	0.34	0.31	(1.68)	3.49E-06	1.02E-04	leucine_rich_repeat_family_protein
PH01001707G0440	4.98	7.44	6.01	1.41	2.91	1.41	0.31	(1.68)	2.05E-08	9.47E-07	flavonoid_glucosyl-transferase
PH01000055G1400	1.05	2.99	0.60	0.34	0.47	0.64	0.31	(1.68)	2.29E-02	1.45E-01	hypothetical_protein_OsI_17602
PH01181403G0010	0.22	0.00	0.42	0.00	0.00	0.20	0.31	(1.68)	6.38E-01	9.98E-01	pullulanase
PH01001919G0370	0.31	0.00	0.59	0.00	0.00	0.28	0.31	(1.68)	6.38E-01	9.98E-01	---NA---
PH01000111G0370	0.02	0.00	0.05	0.00	0.00	0.02	0.31	(1.68)	6.38E-01	9.98E-01	chromatin-remodeling_factor_chd3
PH01000266G0010	0.53	0.00	1.00	0.00	0.00	0.48	0.31	(1.68)	1.78E-01	5.41E-01	Os01g0276900
PH01001549G0490	1.08	0.55	0.26	0.25	0.15	0.19	0.31	(1.68)	1.54E-02	1.09E-01	hypothetical_protein_OsJ_36446
PH01003615G0130	0.19	0.30	0.66	0.27	0.00	0.09	0.31	(1.68)	6.10E-02	2.83E-01	60s_ribosomal_protein_l30
PH01002092G0300	0.14	0.10	0.06	0.00	0.09	0.00	0.31	(1.68)	2.08E-01	5.90E-01	myb51_protein
PH01004288G0070	58.33	79.34	44.07	33.16	13.00	10.61	0.31	(1.68)	3.65E-06	1.06E-04	heavy_metal-associated_domain_containing_expressed
PH01005176G0030	0.00	0.40	0.00	0.00	0.13	0.00	0.31	(1.68)	6.47E-01	1.00E+00	chaperonin_21_precursor
PH01002481G0160	0.58	0.82	0.62	0.21	0.19	0.23	0.31	(1.67)	3.17E-05	7.04E-04	expressed_protein
PH01000351G1060	0.81	0.00	0.21	0.16	0.16	0.00	0.31	(1.67)	2.35E-01	6.33E-01	pre-mrna_splicing_factor_prp38
PH01000052G0040	0.51	0.44	0.33	0.30	0.10	0.00	0.31	(1.67)	7.16E-02	3.14E-01	---NA---
PH01005541G0070	0.00	0.00	1.17	0.00	0.37	0.00	0.31	(1.67)	4.16E-01	8.33E-01	ssu72-like_expressed
PH01008232G0010	0.21	0.44	0.31	0.27	0.03	0.00	0.32	(1.67)	3.63E-02	2.00E-01	u5_snrnp-specific_40_kda_protein
PH01001313G0070	0.34	0.24	0.11	0.11	0.06	0.05	0.32	(1.66)	7.48E-02	3.22E-01	bzip_protein
PH01001055G0540	1.22	1.80	1.34	0.72	0.47	0.18	0.32	(1.66)	3.94E-04	5.93E-03	alternaria_stem_canker_resistance_protein
PH01001858G0410	0.68	0.69	1.00	0.24	0.35	0.16	0.32	(1.66)	1.69E-05	4.03E-04	lstk-1-like_kinase
PH01001280G0150	3.32	2.82	3.22	1.09	1.13	0.75	0.32	(1.66)	1.60E-12	1.40E-10	receptor-like_protein_kinase
PH01001506G0280	0.31	0.21	0.40	0.02	0.09	0.18	0.32	(1.66)	3.42E-03	3.49E-02	alkaline_alpha_galactosidase_i
PH01000966G0470	8.20	8.30	7.55	4.18	1.90	1.55	0.32	(1.66)	3.09E-07	1.15E-05	bacterial-induced_peroxidase_precursor
PH01000653G0110	0.08	0.35	0.52	0.08	0.00	0.22	0.32	(1.66)	9.01E-02	3.62E-01	nac2_protein
PH01155616G0010	0.29	0.31	0.00	0.09	0.10	0.00	0.32	(1.66)	3.23E-01	7.42E-01	hypothetical_protein_OsI_06283
PH01001080G0510	1.48	1.16	1.10	0.71	0.32	0.16	0.32	(1.65)	1.65E-04	2.87E-03	aaa-type_atpase-like
PH01000407G0060	1.04	0.31	0.85	0.29	0.15	0.27	0.32	(1.65)	4.65E-02	2.36E-01	auxin-induced_protein_tgsaur22
PH01002555G0220	0.29	0.62	0.00	0.00	0.29	0.00	0.32	(1.65)	6.38E-01	9.98E-01	hypothetical_protein_OsI_01936
PH01001524G0030	0.70	0.87	0.42	0.06	0.35	0.23	0.32	(1.64)	1.57E-03	1.88E-02	sec14_like_protein
PH01000046G0280	108.31	108.98	87.53	33.88	34.92	28.81	0.32	(1.64)	1.80E-20	3.90E-18	arabinogalactan_protein
PH01001532G0270	0.80	0.11	0.00	0.00	0.20	0.09	0.32	(1.64)	2.17E-01	6.06E-01	abc_transporter
PH01182161G0010	1.92	4.00	8.67	1.70	1.92	1.06	0.32	(1.64)	7.09E-04	9.76E-03	flavonol_3-o-_expressed
PH01002171G0230	0.79	0.33	0.30	0.45	0.00	0.00	0.32	(1.64)	1.32E-01	4.58E-01	atp-binding_sub-family_member_10
PH01001366G0120	3.23	3.93	4.14	1.19	1.64	0.80	0.32	(1.64)	9.07E-08	3.74E-06	mannose-6-phosphate_class_i_family_expressed
PH01000606G0900	71.93	64.08	119.59	30.33	24.85	27.20	0.32	(1.63)	6.81E-13	6.35E-11	glycosyl_hydrolase_family_3_n_terminal_domain_containing_expressed
PH01000361G0970	0.21	0.00	0.10	0.00	0.05	0.05	0.32	(1.63)	3.26E-01	7.45E-01	ccaat-binding_transcription_factor_subunit_b_family_expressed
PH01000014G1850	12.91	18.75	14.65	5.56	4.78	4.59	0.32	(1.63)	1.76E-13	1.78E-11	myb_protein
PH01008259G0010	2.34	3.25	3.50	0.84	1.21	0.89	0.32	(1.63)	1.29E-08	6.22E-07	pollen-specific_kinase_partner_expressed
PH01000268G0120	1.21	1.12	1.06	0.30	0.39	0.40	0.32	(1.63)	3.68E-09	1.98E-07	hypothetical_protein_OsI_19654
PH01000595G0350	10.43	12.68	13.82	3.45	4.30	4.19	0.32	(1.63)	5.05E-19	9.61E-17	myb_transcription_factor
PH01000061G0380	88.42	76.57	87.42	28.27	29.82	23.50	0.32	(1.63)	5.67E-20	1.17E-17	---NA---
PH01000517G0580	0.81	0.59	0.55	0.24	0.20	0.18	0.32	(1.63)	1.85E-03	2.13E-02	growth-regulating_factor_1-like
PH01002682G0280	0.06	0.28	0.04	0.00	0.06	0.06	0.32	(1.63)	3.27E-01	7.46E-01	---NA---
PH01001607G0170	3.51	1.48	3.14	1.51	0.53	0.59	0.32	(1.63)	3.51E-05	7.66E-04	powdery_mildew_resistance_protein_pm3b
PH01000362G0340	4.60	4.31	5.68	0.95	2.13	1.64	0.32	(1.63)	2.77E-08	1.25E-06	membrane_protein
PH01009224G0020	0.15	0.27	0.19	0.10	0.10	0.00	0.32	(1.63)	7.00E-02	3.10E-01	nts2_protein
PH01003153G0040	0.85	0.28	0.30	0.21	0.21	0.05	0.32	(1.63)	2.90E-02	1.71E-01	peroxidase_53_expressed
PH01000311G0070	5.24	4.56	27.56	2.94	4.85	4.32	0.32	(1.62)	2.63E-03	2.82E-02	thioredoxin_h
PH01000024G0700	0.47	1.29	0.82	0.11	0.55	0.18	0.32	(1.62)	3.41E-03	3.48E-02	aspartic_proteinase_nepenthesin_i
PH01001425G0470	4.73	6.70	8.11	1.11	3.29	1.95	0.32	(1.62)	2.77E-05	6.24E-04	OSJNBa0009P12.33
PH01002413G0250	0.00	0.14	0.26	0.13	0.00	0.00	0.32	(1.62)	6.38E-01	9.98E-01	---NA---
PH01000210G0740	0.00	0.08	0.14	0.07	0.00	0.00	0.32	(1.62)	6.38E-01	9.98E-01	ap2_domain_transcription_factor-like
PH01002494G0320	0.77	1.11	0.60	0.40	0.33	0.08	0.33	(1.62)	8.01E-04	1.08E-02	leucine-rich_repeat_transmembrane_protein_kinase
PH01000057G1540	0.19	0.10	0.00	0.00	0.10	0.00	0.33	(1.62)	6.38E-01	9.98E-01	Os08g0414300
PH01000904G0010	2.09	2.13	1.84	0.84	0.63	0.51	0.33	(1.62)	2.38E-08	1.09E-06	multi-copper_oxidase-related_protein
PH01000070G2140	0.08	0.16	0.10	0.04	0.04	0.03	0.33	(1.62)	1.71E-01	5.30E-01	f-box_domain_containing_expressed
PH01001006G0170	2.56	0.45	1.76	0.14	0.78	0.64	0.33	(1.61)	1.11E-02	8.61E-02	myb-like_dna-binding_shaqkyf_class_family_expressed
PH01002557G0330	0.50	0.00	0.00	0.08	0.08	0.00	0.33	(1.61)	4.04E-01	8.22E-01	protein_kinase_domain_containing_expressed
PH01001763G0180	3.03	2.98	2.54	1.38	0.63	0.79	0.33	(1.61)	1.50E-07	5.92E-06	hypothetical_protein_OsJ_09041
PH01066199G0010	0.16	0.40	0.38	0.00	0.16	0.15	0.33	(1.61)	3.35E-02	1.89E-01	transmembrane_protein
PH01005522G0100	78.18	68.72	77.97	27.66	26.57	19.47	0.33	(1.61)	2.01E-18	3.51E-16	high_mobility_group_protein
PH01005736G0070	0.36	0.77	1.04	0.35	0.36	0.00	0.33	(1.61)	7.44E-02	3.22E-01	---NA---
PH01000393G0190	0.77	0.82	0.35	0.64	0.00	0.00	0.33	(1.61)	7.40E-02	3.20E-01	Os01g0938400
PH01001388G0160	2.03	1.96	0.82	0.98	0.18	0.42	0.33	(1.61)	8.05E-03	6.75E-02	hypothetical_protein
PH01000201G0350	1.75	2.13	2.91	0.40	1.08	0.75	0.33	(1.60)	1.22E-04	2.23E-03	---NA---
PH01000193G0770	0.72	0.00	0.91	0.00	0.54	0.00	0.33	(1.60)	1.70E-01	5.29E-01	ac103891_17_phytosulfokines_precursor
PH01003142G0020	1.26	2.00	0.40	0.91	0.16	0.14	0.33	(1.60)	7.85E-02	3.33E-01	Os06g0591200
PH01002603G0280	1.46	1.51	1.56	0.66	0.60	0.23	0.33	(1.60)	1.86E-05	4.40E-04	ap2_domain_containing_expressed
PH01002028G0210	0.32	1.09	0.45	0.23	0.32	0.07	0.33	(1.59)	4.24E-02	2.22E-01	gtk16_expressed
PH01001170G0630	0.09	0.14	0.03	0.09	0.00	0.00	0.33	(1.59)	3.23E-01	7.42E-01	crs2-associated_factor_1
PH01000367G0730	0.39	0.17	0.09	0.12	0.06	0.04	0.33	(1.59)	3.34E-02	1.89E-01	nb-arc_domain_containing_expressed
PH01000677G0430	0.43	1.38	1.10	0.42	0.29	0.26	0.33	(1.59)	2.24E-02	1.43E-01	Os10g0362700
PH01002116G0260	4.39	3.66	3.57	1.20	1.77	0.89	0.33	(1.59)	3.34E-11	2.44E-09	hypothetical_protein_OsI_12069
PH01000992G0190	1.74	1.92	2.45	0.60	0.87	0.56	0.33	(1.59)	9.16E-06	2.37E-04	srs3_protein
PH01000074G1000	0.27	0.00	0.00	0.00	0.09	0.00	0.33	(1.59)	6.46E-01	1.00E+00	37_kda_inner_envelope_membrane_chloroplast_expressed
PH01001625G0290	0.43	1.52	1.49	0.32	0.48	0.35	0.33	(1.59)	1.75E-03	2.04E-02	nb-arc_domain_containing_expressed
PH01002096G0070	2.77	3.42	2.15	1.30	0.89	0.59	0.33	(1.58)	3.22E-06	9.50E-05	ssxt_protein_containing_expressed
PH01002082G0250	1.38	1.07	1.04	0.61	0.50	0.06	0.33	(1.58)	2.36E-03	2.59E-02	myb_protein
PH01000049G0360	16.45	15.76	13.95	4.30	5.39	5.75	0.33	(1.58)	1.55E-13	1.58E-11	plastocyanin-like_domain_containing_protein
PH01000010G0620	0.42	0.17	0.06	0.07	0.05	0.09	0.33	(1.58)	5.04E-02	2.49E-01	hypothetical_protein_OsJ_09337
PH01003647G0190	0.09	0.03	0.06	0.00	0.06	0.00	0.33	(1.58)	2.08E-01	5.90E-01	ankyrin-like_protein
PH01002722G0060	0.95	2.33	1.32	0.86	0.41	0.27	0.34	(1.58)	2.10E-03	2.36E-02	hypothetical_protein_OsI_37702
PH01000081G0490	4.97	3.65	5.02	2.44	1.40	0.74	0.34	(1.58)	6.56E-06	1.77E-04	sulfate_transporter_expressed
PH01000384G0600	0.09	0.10	0.06	0.00	0.00	0.09	0.34	(1.57)	6.36E-01	9.98E-01	pectin_methylesterase
PH01001758G0020	0.21	0.22	0.13	0.00	0.00	0.19	0.34	(1.57)	6.36E-01	9.98E-01	---NA---
PH01000388G0800	0.11	0.12	0.07	0.00	0.00	0.10	0.34	(1.57)	6.36E-01	9.98E-01	gdsl-motif_lipase_hydrolase_protein
PH01000160G0960	0.30	0.43	0.38	0.00	0.10	0.27	0.34	(1.57)	1.03E-01	3.92E-01	zr1_protein
PH01001784G0130	3.36	2.83	2.49	0.68	0.98	1.27	0.34	(1.57)	2.37E-04	3.91E-03	npr1_interactor
PH01004953G0070	7.63	13.85	11.22	3.72	4.85	2.44	0.34	(1.57)	9.07E-08	3.74E-06	blue_copper_binding_protein
PH01001636G0190	1.13	1.65	1.48	0.34	0.77	0.32	0.34	(1.57)	3.49E-04	5.40E-03	Os04g0412700
PH01001060G0550	151.52	125.11	142.30	45.20	54.44	41.64	0.34	(1.57)	1.03E-19	2.11E-17	aquaporin
PH01000171G0650	13.47	17.96	14.04	5.93	4.86	4.56	0.34	(1.57)	5.89E-12	4.77E-10	preg-like_protein
PH01002006G0270	0.60	0.85	0.71	0.31	0.24	0.18	0.34	(1.57)	3.89E-04	5.87E-03	hypothetical_protein_OsI_01800
PH01000165G0370	6.54	2.47	2.52	1.25	0.77	1.87	0.34	(1.57)	1.05E-03	1.34E-02	---NA---
PH01002354G0130	0.03	0.18	0.06	0.03	0.00	0.06	0.34	(1.57)	1.89E-01	5.60E-01	pwwp_domain_containing_expressed
PH01000509G0720	0.07	0.00	0.14	0.04	0.04	0.00	0.34	(1.57)	2.17E-01	6.06E-01	hypothetical_protein_OsJ_17698
PH01000004G1140	0.80	1.23	0.96	0.39	0.22	0.40	0.34	(1.56)	2.03E-04	3.43E-03	immediate-early_fungal_elicitor_protein_cmpg1
PH01001921G0420	0.10	0.09	0.05	0.00	0.06	0.01	0.34	(1.56)	5.16E-02	2.53E-01	leucine_rich
PH01000117G0560	1.01	1.48	1.18	0.22	0.39	0.63	0.34	(1.56)	1.28E-03	1.58E-02	pho85-like_protein
PH01000875G0280	2.16	1.84	5.76	0.62	1.51	1.17	0.34	(1.56)	8.66E-03	7.16E-02	OSJNBa0027H09.18
PH01001201G0080	1.60	2.53	1.62	0.77	0.56	0.62	0.34	(1.56)	1.17E-07	4.72E-06	protein_kinase_domain_containing_expressed
PH01004010G0070	3.66	4.03	2.99	1.80	1.11	0.71	0.34	(1.56)	3.69E-08	1.63E-06	sulfate_transporter_expressed
PH01000243G0650	0.54	0.29	0.13	0.20	0.07	0.06	0.34	(1.56)	8.10E-02	3.40E-01	protein_serine_threonine_kinase_bnk1
PH01000353G0020	1.93	1.86	2.39	0.35	0.83	0.92	0.34	(1.56)	1.50E-04	2.65E-03	zinc_finger_protein
PH01000162G0420	5.52	7.82	5.81	2.35	2.43	1.72	0.34	(1.56)	1.98E-09	1.10E-07	ccaat-binding_transcription_factor_subunit_b_family_expressed
PH01000542G0100	0.05	0.04	0.10	0.02	0.00	0.05	0.34	(1.56)	1.11E-01	4.10E-01	protein_kinase_domain_containing_expressed
PH01003032G0160	51.31	59.64	43.61	16.51	20.30	15.79	0.34	(1.55)	1.08E-16	1.63E-14	bacterial-induced_peroxidase_precursor
PH01000237G1250	0.15	0.10	0.03	0.05	0.05	0.00	0.34	(1.55)	3.17E-01	7.35E-01	gdsl-motif_lipase_hydrolase_protein
PH01000876G0030	10.49	12.59	8.76	4.22	3.54	3.13	0.34	(1.55)	9.13E-14	9.58E-12	tpr_domain_containing_expressed
PH01001226G0340	0.10	0.32	0.13	0.10	0.00	0.09	0.34	(1.55)	3.16E-01	7.34E-01	ring-h2_zinc_finger_protein
PH01000466G0460	16.09	21.46	13.90	9.82	7.43	0.41	0.34	(1.54)	9.02E-03	7.39E-02	rapid_alkalinization_factor_family_expressed
PH01000469G0510	1.07	0.78	0.68	0.08	0.49	0.30	0.34	(1.54)	1.21E-02	9.17E-02	calmodulin-binding_protein_phosphatase
PH01001116G0520	0.29	0.00	0.55	0.00	0.29	0.00	0.34	(1.54)	6.38E-01	9.98E-01	---NA---
PH01001551G0360	3.66	1.61	6.50	1.09	1.38	1.58	0.34	(1.54)	5.52E-05	1.14E-03	subtilisin-like_serine_protease
PH01001953G0150	2.51	6.23	3.51	2.10	1.50	0.61	0.34	(1.54)	2.71E-03	2.89E-02	Os05g0516100
PH01000016G0340	0.07	0.00	0.02	0.00	0.00	0.03	0.34	(1.54)	6.39E-01	9.98E-01	receptor-like_protein_kinase_4
PH01000393G0220	0.02	0.00	0.01	0.00	0.00	0.01	0.34	(1.54)	6.39E-01	9.98E-01	calcium-transporting_atpase_plasma_membrane-_expressed
PH01006045G0050	1.71	2.73	1.06	0.96	0.71	0.22	0.34	(1.54)	2.44E-03	2.66E-02	protein_kinase
PH01001582G0380	0.41	0.80	0.88	0.17	0.29	0.26	0.34	(1.54)	5.05E-03	4.73E-02	Os03g0675300
PH01003170G0080	0.41	0.59	0.09	0.00	0.00	0.37	0.34	(1.54)	2.86E-01	6.97E-01	---NA---
PH01000413G0890	18.84	20.27	20.62	8.51	7.82	4.27	0.34	(1.54)	2.34E-11	1.75E-09	thaumatin_family_expressed
PH01001638G0160	2.05	1.15	1.46	0.64	0.42	0.55	0.35	(1.54)	2.28E-04	3.79E-03	sterol_desaturase_family_expressed
PH01000357G0540	7.42	9.30	6.29	4.37	1.57	2.02	0.35	(1.53)	7.30E-06	1.94E-04	peroxidase_43_expressed
PH01000117G0860	0.04	0.08	0.10	0.04	0.04	0.00	0.35	(1.53)	3.13E-01	7.30E-01	act_domain-containing_protein
PH01000397G0680	33.97	44.90	42.99	13.20	13.01	16.03	0.35	(1.53)	2.02E-15	2.63E-13	lipid_transfer_protein
PH01000883G0530	0.97	0.77	0.34	0.09	0.15	0.48	0.35	(1.53)	2.38E-02	1.49E-01	nodulin_21-like_protein
PH01002245G0380	0.31	0.42	0.34	0.04	0.09	0.24	0.35	(1.53)	1.77E-02	1.21E-01	no_apical_meristem_protein
PH01000401G1040	4.23	5.72	4.79	1.85	1.38	1.88	0.35	(1.53)	2.27E-07	8.69E-06	avr9_cf-9_rapidly_elicited_protein_231
PH01005323G0030	1.32	1.52	0.77	0.46	0.32	0.48	0.35	(1.53)	7.41E-04	1.01E-02	alternaria_stem_canker_resistance_protein
PH01000003G4180	26.86	27.80	16.67	13.90	3.94	7.08	0.35	(1.52)	2.24E-05	5.19E-04	swt3a_orysj_ame:_full=bidirectional_sugar_transporter_sweet3a_short=_3a
PH01001937G0190	0.15	0.46	0.93	0.14	0.00	0.40	0.35	(1.52)	1.28E-01	4.49E-01	crs2_orysj_ame:_full=chloroplastic_group_iib_intron_splicing_facilitator_chloroplastic_ame:_full=crs2-like_protein_ame:_full=chloroplastic_rna_splicing_factor_2_flags:_precursor
PH01002756G0180	12.37	12.78	11.90	4.26	4.45	4.26	0.35	(1.52)	3.15E-18	5.41E-16	nucleoid_dna-binding_protein_cnd41
PH01004745G0050	1.95	2.46	1.70	0.77	1.01	0.36	0.35	(1.51)	2.19E-05	5.09E-04	trithorax_1_(atx-1)_-like
PH01000866G0390	0.14	0.02	0.17	0.00	0.06	0.05	0.35	(1.51)	6.92E-02	3.07E-01	bgl05_orysj_ame:_full=beta-glucosidase_5_short=os1bglu5_flags:_precursor
PH01000877G0310	5.23	6.97	3.02	2.15	2.04	1.14	0.35	(1.51)	3.30E-05	7.29E-04	uncharacterized_plant-specific_domain_tigr01568_family_expressed
PH01000734G0610	4.56	5.21	3.12	0.65	2.19	1.68	0.35	(1.51)	8.72E-04	1.16E-02	stress-responsive_protein
PH01001382G0080	0.00	0.31	0.00	0.06	0.00	0.05	0.35	(1.51)	5.33E-01	9.28E-01	zinc_finger_protein
PH01000762G0610	0.76	1.34	2.73	0.49	0.76	0.46	0.35	(1.50)	2.73E-02	1.64E-01	Os05g0103300
PH01006796G0010	0.84	0.10	0.21	0.18	0.14	0.08	0.35	(1.50)	9.95E-02	3.85E-01	anthocyanin_5-aromatic_acyltransferase
PH01000106G1290	3.89	4.31	3.89	2.15	1.09	1.03	0.35	(1.50)	1.35E-06	4.33E-05	cp_protein,_putative
PH01001442G0340	0.17	0.11	0.08	0.10	0.00	0.03	0.35	(1.50)	1.07E-01	4.03E-01	branched-chain-amino-acid_aminotransferase_chloroplast_expressed
PH01000087G0470	12.13	6.76	9.50	5.16	2.88	2.05	0.36	(1.49)	1.56E-06	4.95E-05	chloroplast_nucleoid_dna-binding_protein_cnd41
PH01000262G0620	5.16	5.83	5.84	2.12	1.96	1.90	0.36	(1.49)	5.80E-11	4.08E-09	omega-3_fatty_acid_chloroplast_expressed
PH01001376G0250	1.61	0.94	1.12	0.55	0.52	0.24	0.36	(1.49)	6.14E-04	8.63E-03	Os11g0552500
PH01000846G0140	1.82	1.43	0.91	0.46	0.67	0.35	0.36	(1.49)	3.86E-03	3.82E-02	csplp_orysj_ame:_full=casp-like_protein_4c1_short=_4c1
PH01001291G0040	29.64	29.98	20.95	8.61	10.64	9.44	0.36	(1.49)	6.44E-14	6.91E-12	growth-regulating_factor_1
PH01006136G0030	0.03	0.02	0.08	0.00	0.03	0.01	0.36	(1.49)	1.87E-01	5.57E-01	ubiquitin-specific_protease_3
PH01003491G0050	39.66	44.79	35.58	21.09	12.97	8.71	0.36	(1.49)	2.27E-08	1.04E-06	glycosyl_hydrolase_family_3_c_terminal_domain_containing_expressed
PH01001033G0360	49.99	59.87	73.73	17.54	27.41	20.55	0.36	(1.49)	1.06E-12	9.59E-11	ac073405_10_ribosomal_protein_l28
PH01002677G0180	16.91	18.46	18.90	7.85	7.40	4.12	0.36	(1.49)	3.20E-11	2.34E-09	bhlh_transcription_partial
PH01000001G3420	0.36	0.29	0.34	0.17	0.18	0.00	0.36	(1.49)	1.00E-01	3.86E-01	tcp_family_transcription_factor_containing_expressed
PH01000357G0990	10.57	16.15	13.25	6.08	4.16	4.03	0.36	(1.49)	4.46E-11	3.20E-09	alliin_lyase_precursor-like
PH01002138G0280	0.04	0.04	0.02	0.04	0.00	0.00	0.36	(1.48)	6.36E-01	9.98E-01	cytochrome_p450
PH01003022G0040	0.03	0.03	0.02	0.02	0.00	0.00	0.36	(1.48)	6.36E-01	9.98E-01	clavata1_receptor_kinase
PH01000681G0070	0.11	0.69	0.34	0.10	0.11	0.19	0.36	(1.48)	4.81E-02	2.41E-01	nb-arc_domain_containing_expressed
PH01000412G0010	11.20	13.77	11.59	4.16	5.49	3.47	0.36	(1.48)	1.64E-13	1.66E-11	tpr_domain_containing_expressed
PH01003929G0010	11.38	7.89	6.15	3.56	3.82	1.75	0.36	(1.48)	1.11E-06	3.65E-05	adaptin_n_terminal
PH01001331G0070	0.58	0.31	0.09	0.28	0.07	0.00	0.36	(1.48)	1.50E-01	4.91E-01	wrky_dna_binding_domain_containing_expressed
PH01002434G0190	0.26	0.34	0.10	0.05	0.11	0.10	0.36	(1.48)	9.71E-02	3.79E-01	Os04g0630800
PH01001056G0300	1.92	2.67	2.30	0.74	0.80	0.94	0.36	(1.47)	3.34E-10	2.11E-08	receptor-like_protein_kinase
PH01000397G0090	0.89	8.18	3.76	1.86	1.03	1.74	0.36	(1.47)	2.24E-02	1.43E-01	pectinacetylesterase_precursor
PH01000245G0690	20.40	15.97	24.23	7.47	7.90	6.53	0.36	(1.47)	2.28E-14	2.61E-12	gun4-like_domain_containing_partial
PH01000003G4210	185.84	116.47	84.54	66.03	23.71	50.10	0.36	(1.47)	1.67E-05	3.98E-04	---NA---
PH01004503G0030	0.35	1.51	1.80	0.68	0.00	0.64	0.36	(1.47)	5.41E-02	2.61E-01	---NA---
PH01002772G0260	0.28	0.35	0.42	0.00	0.33	0.05	0.36	(1.46)	3.92E-02	2.10E-01	selenium_binding_protein
PH01000732G0100	3.75	3.92	3.92	1.35	1.65	1.21	0.36	(1.46)	1.48E-07	5.83E-06	bhlh_transcription_factor_ptf1
PH01071576G0010	3.48	3.19	4.84	1.49	1.38	1.32	0.36	(1.46)	4.83E-06	1.34E-04	dentin_sialophospho
PH01000002G1820	0.38	0.16	0.48	0.00	0.30	0.07	0.36	(1.46)	7.73E-02	3.30E-01	---NA---
PH01000332G0350	0.11	0.47	0.50	0.04	0.28	0.08	0.36	(1.46)	3.03E-02	1.76E-01	retrotransposon_unclassified
PH01004706G0160	0.35	0.18	0.33	0.00	0.00	0.32	0.36	(1.46)	4.75E-01	8.88E-01	AC091724_7Hypothetical_protein
PH01005739G0080	2.48	2.03	1.09	0.68	0.79	0.58	0.37	(1.45)	8.79E-05	1.69E-03	cinnamyl_alcohol_dehydrogenase
PH01002657G0020	23.95	22.68	23.06	9.80	8.77	6.93	0.37	(1.45)	1.76E-12	1.52E-10	bhlh_transcription_factor-like_protein
PH01001777G0410	0.00	0.05	0.28	0.00	0.00	0.12	0.37	(1.45)	2.95E-01	7.10E-01	isoform_1
PH01000191G0100	3.32	2.98	5.68	1.18	0.99	2.22	0.37	(1.45)	7.58E-05	1.49E-03	transcription_activator_rf2a-like
PH01000402G0910	1.08	1.21	1.32	0.53	0.51	0.29	0.37	(1.45)	2.34E-06	7.12E-05	meiotic_serine_proteinase
PH01002737G0020	0.39	0.63	0.00	0.00	0.20	0.18	0.37	(1.45)	4.81E-01	8.93E-01	---NA---
PH01001186G0080	0.91	0.69	0.70	0.07	0.51	0.27	0.37	(1.45)	1.73E-03	2.02E-02	leucine_rich_repeat_family_expressed
PH01000029G0660	6.82	8.26	6.95	2.49	3.32	2.28	0.37	(1.44)	1.26E-13	1.31E-11	beta-tubulin
PH01000444G0920	0.54	0.41	0.00	0.00	0.00	0.35	0.37	(1.44)	3.04E-01	7.20E-01	---NA---
PH01003838G0050	0.37	0.11	0.20	0.20	0.00	0.05	0.37	(1.44)	1.12E-01	4.12E-01	xyloglucan_endo-transglycosylase
PH01006766G0040	0.06	0.35	0.84	0.00	0.11	0.35	0.37	(1.44)	1.39E-01	4.70E-01	tpa:_class_iii_peroxidase_23_precursor
PH01006209G0030	7.81	6.92	7.27	2.40	3.49	2.22	0.37	(1.44)	1.20E-11	9.34E-10	nramp_metal_transporter
PH01000081G0570	4.89	5.21	5.49	1.31	2.62	1.82	0.37	(1.44)	4.28E-11	3.08E-09	centromere_partial
PH01002347G0080	0.17	0.18	0.11	0.00	0.17	0.00	0.37	(1.43)	3.16E-01	7.34E-01	germin-like_protein
PH01000308G0520	0.04	0.05	0.03	0.00	0.04	0.00	0.37	(1.43)	6.36E-01	9.98E-01	nb-arc_domain_containing_expressed
PH01006699G0010	0.06	0.07	0.04	0.00	0.06	0.00	0.37	(1.43)	6.36E-01	9.98E-01	small_gtp-binding_protein
PH01000031G2300	74.83	14.96	66.56	24.28	14.27	19.32	0.37	(1.43)	7.55E-04	1.03E-02	Os01g0910900
PH01003045G0080	2.36	3.54	3.00	1.47	0.69	1.13	0.37	(1.43)	6.21E-04	8.72E-03	ccaat-binding_transcription_factor_subunit_b_family_expressed
PH01001259G0160	1.05	1.67	1.93	1.01	0.52	0.19	0.37	(1.43)	6.44E-03	5.70E-02	hexose_carrier_protein_hex6
PH01000883G0550	2.63	2.24	1.09	0.25	0.53	1.43	0.37	(1.43)	2.20E-02	1.41E-01	21
PH01001050G0370	13.62	15.37	11.12	5.17	6.00	3.72	0.37	(1.43)	3.56E-10	2.23E-08	anthranilate_phosphoribosyltransferase
PH01000255G0100	0.71	0.60	0.99	0.27	0.07	0.51	0.37	(1.42)	1.67E-02	1.16E-01	c2_domain-containing_protein
PH01002249G0290	4.86	11.15	1.46	3.46	0.51	2.55	0.37	(1.42)	6.19E-02	2.86E-01	hypothetical_protein
PH01000530G0880	1.61	1.38	1.57	0.51	0.57	0.62	0.37	(1.42)	7.93E-08	3.30E-06	hypothetical_protein_OsJ_19771
PH01000774G0100	0.04	0.07	0.11	0.04	0.02	0.02	0.37	(1.42)	1.03E-01	3.93E-01	-1_protein
PH01082038G0010	2.30	3.23	1.78	0.87	1.56	0.30	0.37	(1.42)	2.96E-03	3.10E-02	lustrin_a-like
PH01002872G0020	2.25	2.56	1.69	1.23	0.87	0.32	0.37	(1.42)	5.13E-04	7.43E-03	unknow_protein
PH01000082G0580	0.27	0.44	0.61	0.20	0.17	0.12	0.37	(1.42)	9.12E-04	1.20E-02	transposon_en_spm_sub-class
PH01003158G0210	184.19	260.26	152.55	88.36	75.25	59.76	0.37	(1.42)	6.22E-10	3.73E-08	---NA---
PH01000603G0990	143.59	149.29	141.59	57.85	71.53	33.28	0.37	(1.42)	1.53E-09	8.70E-08	polyphenol_oxidase
PH01000001G2940	0.97	0.51	1.74	0.16	0.32	0.73	0.37	(1.42)	3.78E-02	2.05E-01	Os04g0528100
PH01002125G0260	1.55	1.73	1.37	0.99	0.42	0.34	0.38	(1.41)	3.75E-04	5.71E-03	receptor-like_protein_kinase
PH01000441G0610	1.86	3.77	3.87	1.63	1.01	0.92	0.38	(1.41)	2.13E-03	2.38E-02	---NA---
PH01001978G0300	0.17	1.11	0.55	0.17	0.52	0.00	0.38	(1.41)	1.76E-01	5.37E-01	zinc_finger_family_expressed
PH01000010G1820	3.76	6.60	3.70	2.40	2.01	0.86	0.38	(1.41)	7.17E-05	1.42E-03	xyloglucan_galactosyltransferase_katamari_expressed
PH01002840G0250	0.74	1.21	0.52	0.48	0.08	0.37	0.38	(1.41)	5.38E-03	4.96E-02	respiratory_burst_oxidase_protein_e
PH01000214G1190	0.75	0.24	0.73	0.11	0.17	0.37	0.38	(1.41)	2.98E-02	1.74E-01	hypothetical_protein_OsI_03678
PH01000670G0490	1.01	2.78	0.90	0.78	0.80	0.18	0.38	(1.41)	6.84E-02	3.05E-01	ibh1_orysi_ame:_full=transcription_factor_ibh1_short=_1_ame:_full=basic_helix-loop-helix_protein_175_short=_175_ame:_full=protein_ili1-binding_bhlh_1_ame:_full=bhlh_transcription_factor_bhlh175
PH01000130G1230	3.57	0.88	4.80	2.15	0.78	0.56	0.38	(1.41)	1.26E-02	9.46E-02	cationic_peroxidase_1_expressed
PH01000634G0560	1.11	1.43	1.20	0.31	0.63	0.47	0.38	(1.41)	1.78E-06	5.56E-05	protein_kinase
PH01000094G0210	29.46	41.90	36.30	15.66	13.29	11.66	0.38	(1.41)	1.18E-12	1.05E-10	expansin_os-expa2
PH01002267G0020	10.34	13.31	11.12	5.24	4.81	3.08	0.38	(1.41)	4.98E-11	3.52E-09	receptor_protein_kinase
PH01002041G0150	4.20	0.93	2.21	0.28	1.38	1.12	0.38	(1.40)	1.45E-02	1.05E-01	Os03g0807900
PH01003239G0290	0.73	0.13	0.62	0.12	0.00	0.44	0.38	(1.40)	1.57E-01	5.05E-01	---NA---
PH01001094G0520	2.42	2.70	2.65	1.25	0.71	0.98	0.38	(1.40)	1.59E-06	5.02E-05	serine_threonine_kinase
PH01001829G0120	0.06	0.22	0.04	0.05	0.05	0.03	0.38	(1.40)	1.12E-01	4.14E-01	pdr-like_abc_transporter
PH01004267G0060	0.94	0.77	0.81	0.21	0.39	0.35	0.38	(1.40)	2.13E-03	2.38E-02	mannitol_expressed
PH01001758G0090	0.18	0.00	0.06	0.00	0.09	0.00	0.38	(1.40)	6.39E-01	9.98E-01	transferase_family_expressed
PH01005903G0030	0.05	0.00	0.02	0.00	0.03	0.00	0.38	(1.40)	6.39E-01	9.98E-01	cer1_protein
PH01001399G0010	0.74	0.79	0.60	0.40	0.23	0.18	0.38	(1.40)	1.29E-03	1.58E-02	gaba-specific_permease
PH01000632G0140	0.08	0.66	0.45	0.08	0.23	0.14	0.38	(1.40)	8.00E-02	3.37E-01	heavy_metal-associated_domain_containing_expressed
PH01000567G0450	1.83	1.56	2.15	0.65	0.93	0.52	0.38	(1.40)	2.64E-05	5.99E-04	e2f_homolog
PH01000523G0440	1.41	1.41	1.30	0.66	0.41	0.50	0.38	(1.40)	8.85E-05	1.70E-03	outer_envelope_membrane_protein_oep75_precursor
PH01000331G0370	5.70	4.58	5.25	2.41	2.26	1.23	0.38	(1.40)	3.03E-09	1.65E-07	leucine_rich_repeat_family_expressed
PH01001621G0310	32.34	33.88	30.87	11.53	13.14	12.25	0.38	(1.39)	9.94E-17	1.53E-14	membrane_protein
PH01003837G0110	2.17	1.58	0.85	0.51	0.40	0.84	0.38	(1.39)	1.20E-03	1.50E-02	nb-arc_domain_containing_expressed
PH01000820G0560	7.66	9.06	8.89	5.73	2.49	1.56	0.38	(1.39)	2.23E-04	3.71E-03	---NA---
PH01000397G0930	167.52	176.51	176.11	65.49	70.02	63.17	0.38	(1.39)	1.63E-18	2.91E-16	beta-expansin_1a_expressed
PH01001378G0310	1.02	1.62	0.48	0.49	0.13	0.58	0.38	(1.39)	4.94E-02	2.46E-01	copper_chaperone
PH01003001G0060	2.12	5.10	2.42	1.09	1.83	0.77	0.38	(1.39)	5.89E-03	5.31E-02	Os02g0667300
PH01002072G0370	0.00	0.38	0.06	0.09	0.00	0.08	0.38	(1.39)	4.97E-01	9.06E-01	protease_inhibitor-like_protein
PH01000359G0670	0.69	1.37	0.94	0.76	0.30	0.09	0.38	(1.38)	3.04E-02	1.76E-01	Os02g0542700
PH01000028G1190	1.51	0.69	2.20	0.62	0.86	0.20	0.38	(1.38)	5.30E-02	2.58E-01	cle_family_403_protein
PH01000001G2640	1.63	3.82	3.43	1.00	1.47	0.94	0.38	(1.38)	2.11E-04	3.55E-03	sphingolipid_delta_4_desaturase
PH01005803G0010	0.26	0.28	2.18	0.25	0.79	0.00	0.38	(1.38)	1.85E-01	5.53E-01	unknown_protein
PH01000349G0440	33.43	45.74	39.42	13.84	17.24	14.41	0.38	(1.38)	5.18E-14	5.66E-12	tpa_inf:_hn1-like_protein_isoform_1
PH01001506G0400	28.11	28.99	23.31	12.43	8.97	9.46	0.38	(1.38)	1.02E-12	9.22E-11	beta-d-_expressed
PH01001950G0080	0.16	0.60	0.46	0.08	0.28	0.11	0.38	(1.38)	3.77E-02	2.04E-01	extensin_precursor-like
PH01001483G0060	3.82	8.12	9.71	1.70	5.28	1.33	0.38	(1.38)	8.82E-03	7.26E-02	---NA---
PH01001203G0570	2.11	1.46	2.16	0.08	1.54	0.59	0.38	(1.38)	1.75E-02	1.20E-01	soluble_starch_synthase_ii-1
PH01003072G0160	19.35	20.66	19.28	10.04	8.37	4.38	0.38	(1.38)	4.25E-08	1.86E-06	high_mobility_group_protein
PH01001012G0050	0.85	1.32	0.64	0.45	0.39	0.25	0.38	(1.38)	2.33E-03	2.56E-02	mate_efflux_family_expressed
PH01002606G0160	104.38	95.49	155.65	61.18	37.38	38.27	0.38	(1.38)	1.09E-08	5.30E-07	glycosyl_hydrolase_family_3_n_terminal_domain_containing_expressed
PH01003387G0130	0.88	0.86	0.43	0.25	0.29	0.29	0.39	(1.38)	2.79E-03	2.96E-02	sugar_transport
PH01000837G0360	24.05	21.62	25.41	9.44	16.25	1.72	0.39	(1.37)	3.68E-03	3.69E-02	glutathione_s-transferase
PH01003571G0050	4.05	4.56	4.67	2.55	1.32	1.25	0.39	(1.37)	5.72E-07	2.02E-05	brct_domain-containing_protein
PH01000191G0410	1.33	0.47	1.18	0.14	0.74	0.27	0.39	(1.37)	2.13E-02	1.38E-01	pto_kinase_interactor_1
PH01000216G0810	83.19	101.92	73.90	43.40	32.79	23.77	0.39	(1.37)	1.32E-09	7.61E-08	histone_h3
PH01001562G0090	2.39	2.79	2.35	0.86	1.07	0.97	0.39	(1.37)	1.39E-05	3.39E-04	helix-loop-helix_dna-binding_domain_containing_expressed
PH01000616G0210	10.30	13.38	10.38	5.88	4.08	3.21	0.39	(1.37)	5.45E-08	2.33E-06	zf-hd_protein_dimerisation_region_containing_expressed
PH01005277G0030	0.88	0.48	0.64	0.46	0.18	0.14	0.39	(1.37)	3.95E-03	3.88E-02	beta-d-_expressed
PH01000002G4200	0.52	0.55	0.22	0.08	0.26	0.16	0.39	(1.37)	8.44E-02	3.48E-01	glutathione_transferase
PH01000311G0150	3.89	6.57	3.96	1.60	2.04	1.94	0.39	(1.37)	2.02E-06	6.23E-05	growth-regulating_factor_1-like
PH01000503G0440	2.14	2.53	1.85	0.57	0.71	1.24	0.39	(1.37)	1.98E-04	3.36E-03	elicitor_inducible_gene_product_eig-i24
PH01006038G0010	1.12	0.74	2.22	0.81	0.14	0.63	0.39	(1.37)	3.64E-02	2.00E-01	---NA---
PH01000825G0300	0.73	1.04	0.57	0.24	0.08	0.59	0.39	(1.37)	2.83E-02	1.68E-01	hypothetical_protein_OsI_15965
PH01000877G0410	0.00	0.17	0.20	0.00	0.00	0.14	0.39	(1.37)	6.37E-01	9.98E-01	integral_membrane_family
PH01001824G0240	0.07	0.04	0.07	0.07	0.00	0.00	0.39	(1.36)	4.76E-01	8.89E-01	calcium-dependent_protein_kinase
PH01005685G0080	0.11	0.06	0.10	0.10	0.00	0.00	0.39	(1.36)	4.76E-01	8.89E-01	myb_transcription_factor
PH01002426G0280	3.17	5.34	3.19	2.00	1.85	0.69	0.39	(1.36)	1.22E-03	1.52E-02	Os08g0511400
PH01003059G0060	0.16	0.07	0.15	0.00	0.02	0.13	0.39	(1.36)	9.65E-02	3.78E-01	flavonoid_glucosyl-transferase
PH01002699G0070	0.23	0.98	1.10	0.33	0.46	0.10	0.39	(1.36)	8.27E-02	3.44E-01	4-coumarate--_ligase_4cl2
PH01002899G0270	5.97	6.77	6.58	1.92	2.07	3.53	0.39	(1.36)	1.71E-06	5.37E-05	transposon_mutator_sub-_expressed
PH01003102G0110	9.05	9.43	7.49	3.68	3.40	3.05	0.39	(1.36)	9.41E-11	6.45E-09	Os01g0241000
PH01000164G0280	13.98	17.39	14.83	4.76	6.93	6.32	0.39	(1.36)	1.19E-12	1.06E-10	hga1
PH01000071G1750	0.00	0.18	0.06	0.07	0.02	0.00	0.39	(1.36)	2.37E-01	6.36E-01	s-receptor_kinase
PH01001160G0050	1.32	1.28	1.94	0.48	0.77	0.52	0.39	(1.36)	8.12E-06	2.14E-04	nb-arc_domain_containing_expressed
PH01000034G1470	0.63	0.37	0.33	0.16	0.13	0.23	0.39	(1.36)	1.94E-03	2.22E-02	brassinosteroid_insensitive_1-associated_receptor_kinase_1_expressed
PH01001309G0230	6.40	9.72	7.61	3.22	4.40	1.64	0.39	(1.36)	6.27E-06	1.70E-04	Os06g0675200
PH01001058G0150	0.41	0.26	0.13	0.20	0.04	0.07	0.39	(1.36)	1.02E-01	3.91E-01	sulfate_transporter_expressed
PH01001844G0410	0.68	0.73	0.61	0.13	0.41	0.25	0.39	(1.35)	7.48E-02	3.22E-01	Os03g0196250
PH01000958G0140	0.18	0.19	0.22	0.10	0.00	0.13	0.39	(1.35)	7.09E-02	3.12E-01	pumilio-family_rna_binding_repeat_containing_expressed
PH01002433G0160	0.27	0.04	0.15	0.08	0.00	0.11	0.39	(1.35)	1.54E-01	5.00E-01	udp-glycosyltransferase_85a8
PH01001276G0150	2.48	1.55	2.89	0.35	1.15	1.21	0.39	(1.35)	1.10E-03	1.39E-02	nadh-dependent_oxidoreductase_expressed
PH01000460G0610	3.77	4.50	3.61	2.17	1.56	0.92	0.39	(1.35)	6.61E-06	1.78E-04	Os09g0241550
PH01000112G0830	6.09	5.82	4.93	2.93	1.74	1.93	0.39	(1.35)	1.03E-08	5.06E-07	receptor-like_protein_kinase
PH01000300G0220	27.80	33.42	33.08	12.78	11.40	12.81	0.39	(1.35)	9.87E-16	1.33E-13	receptor-like_serine_threonine_kinase
PH01000698G0440	0.42	0.23	0.13	0.00	0.21	0.10	0.39	(1.35)	2.62E-01	6.71E-01	hypothetical_protein_OsI_10757
PH01000610G0630	1.15	0.63	0.41	0.13	0.54	0.19	0.39	(1.35)	1.53E-02	1.08E-01	nb-arc_domain_containing_expressed
PH01001022G0490	66.36	56.23	64.93	27.32	30.03	16.29	0.39	(1.35)	4.52E-10	2.76E-08	myb_protein
PH01004116G0010	0.00	0.00	0.29	0.00	0.11	0.00	0.39	(1.35)	6.44E-01	1.00E+00	Os11g0207300
PH01002543G0190	0.73	0.10	0.06	0.00	0.18	0.17	0.39	(1.35)	3.10E-01	7.26E-01	dna_helicase-like
PH01185576G0010	0.36	0.38	1.02	0.17	0.36	0.16	0.39	(1.35)	1.55E-01	5.02E-01	dynamin_family_expressed
PH01001549G0080	7.83	6.47	7.24	2.68	2.97	2.82	0.39	(1.35)	2.81E-10	1.79E-08	glycoside_hydrolase_family_28_expressed
PH01000566G0510	0.24	0.26	0.08	0.12	0.00	0.11	0.39	(1.35)	4.75E-01	8.88E-01	hypothetical_protein_OsI_19937
PH01002438G0300	0.41	0.43	0.52	0.07	0.41	0.06	0.39	(1.35)	6.39E-02	2.92E-01	serine_palmitoyltransferase
PH01001848G0230	0.30	0.13	0.30	0.17	0.06	0.05	0.39	(1.35)	9.20E-02	3.66E-01	expansin-like_protein_a
PH01000892G0050	3.48	4.17	3.37	1.41	1.85	1.08	0.39	(1.35)	9.01E-07	3.04E-05	Os01g0216900
PH01000038G1480	73.75	90.64	92.40	49.14	26.16	25.71	0.39	(1.35)	4.62E-08	1.99E-06	transferase_family_expressed
PH01000050G0890	210.54	268.01	144.60	98.77	84.18	62.17	0.39	(1.35)	2.48E-08	1.13E-06	---NA---
PH01263067G0010	0.34	0.37	0.88	0.00	0.00	0.62	0.39	(1.35)	4.78E-01	8.90E-01	---NA---
PH01000143G1570	0.61	0.25	0.15	0.09	0.09	0.21	0.39	(1.35)	7.51E-02	3.23E-01	prephenate_dehydratase
PH01003092G0270	0.36	0.03	0.27	0.06	0.12	0.08	0.39	(1.35)	9.60E-02	3.76E-01	receptor-like_protein_kinase_4
PH01008725G0010	2.13	2.19	1.48	0.77	0.65	0.86	0.39	(1.35)	2.70E-05	6.10E-04	lipase
PH01000630G0650	0.04	0.09	0.12	0.00	0.04	0.06	0.39	(1.34)	1.36E-01	4.65E-01	Os04g0431700
PH01003601G0130	0.62	1.23	0.62	0.38	0.33	0.26	0.39	(1.34)	3.39E-03	3.46E-02	protein_kinase_family_expressed
PH01001532G0280	0.46	0.07	0.00	0.03	0.18	0.00	0.39	(1.34)	3.01E-01	7.17E-01	abc-2_type_transporter_family_protein
PH01003776G0070	0.00	2.77	2.90	1.10	1.14	0.00	0.39	(1.34)	2.05E-01	5.86E-01	---NA---
PH01000264G0790	0.88	4.61	2.30	1.63	0.72	0.73	0.39	(1.34)	1.80E-02	1.22E-01	zinc_finger_protein
PH01001378G0510	0.78	1.59	1.33	0.63	0.72	0.12	0.40	(1.34)	1.07E-02	8.38E-02	acid_phosphatase
PH01000332G0250	2.79	3.67	3.22	1.20	1.03	1.60	0.40	(1.34)	3.81E-05	8.22E-04	bzip_protein
PH01000271G0470	0.12	0.10	0.16	0.12	0.03	0.00	0.40	(1.34)	9.65E-02	3.78E-01	aldehyde_dehydrogenase
PH01000065G1130	0.37	0.79	0.74	0.05	0.32	0.39	0.40	(1.34)	2.47E-02	1.53E-01	cellulose_synthase-like_protein_sla9
PH01005473G0070	0.17	0.06	0.18	0.05	0.06	0.05	0.40	(1.34)	2.54E-01	6.60E-01	chloroplast_nucleoid_dna-binding_protein_cnd41-like
PH01000019G1660	7.22	10.15	10.20	3.84	4.15	2.94	0.40	(1.33)	2.88E-09	1.57E-07	nodulin_21
PH01003857G0150	34.52	37.48	47.00	14.22	17.54	15.43	0.40	(1.33)	2.15E-13	2.15E-11	actin-depolymerizing_expressed
PH01004013G0130	1.70	2.78	1.89	1.07	0.61	0.84	0.40	(1.33)	5.41E-06	1.48E-04	trehalose-6-phosphate_synthase
PH01001552G0320	4.86	6.80	4.39	2.47	2.04	1.85	0.40	(1.33)	1.82E-03	2.10E-02	Os04g0387600
PH01008425G0020	0.83	0.55	0.59	0.20	0.21	0.38	0.40	(1.33)	4.24E-02	2.22E-01	vacuolar_targeting_receptor
PH01000141G1150	0.20	0.25	0.03	0.15	0.00	0.04	0.40	(1.33)	2.05E-01	5.87E-01	seven_transmembrane_protein_mlo8
PH01000011G3210	2.36	2.61	2.24	1.03	0.98	0.85	0.40	(1.33)	3.93E-06	1.13E-04	leucine_rich_repeat_family_expressed
PH01001392G0440	0.30	0.49	0.34	0.11	0.13	0.21	0.40	(1.33)	1.30E-03	1.60E-02	kinesin_heavy_chain
PH01001629G0400	1.56	1.88	1.45	0.60	0.78	0.56	0.40	(1.33)	1.38E-04	2.47E-03	lustrin_a-like
PH01004470G0050	16.55	26.49	23.93	9.94	11.14	5.56	0.40	(1.33)	1.35E-07	5.35E-06	iq_calmodulin-binding_motif_family_expressed
PH01000106G0360	6.32	6.76	7.63	2.67	3.26	2.32	0.40	(1.33)	8.18E-13	7.55E-11	retrotransposon_unclassified
PH01000052G0290	21.75	20.61	19.39	10.89	4.90	8.82	0.40	(1.33)	1.51E-07	5.93E-06	Os09g0438100
PH01000299G0840	10.19	10.53	11.11	4.07	4.98	3.64	0.40	(1.33)	4.85E-14	5.33E-12	beta-galactosidase_expressed
PH01000890G0530	0.70	0.91	0.25	0.22	0.23	0.28	0.40	(1.33)	8.13E-02	3.40E-01	Os04g0611200
PH01002962G0250	0.21	0.00	0.27	0.00	0.00	0.19	0.40	(1.33)	6.37E-01	9.98E-01	Os05g0324700
PH01002312G0020	0.12	0.00	0.15	0.00	0.00	0.11	0.40	(1.33)	6.37E-01	9.98E-01	calmodulin
PH01000223G0650	0.28	0.00	0.35	0.00	0.00	0.25	0.40	(1.33)	6.37E-01	9.98E-01	---NA---
PH01001690G0450	0.05	0.00	0.06	0.00	0.00	0.04	0.40	(1.33)	6.37E-01	9.98E-01	s-receptor_kinase_pk3_precursor-like
PH01000216G0820	34.54	40.94	40.41	16.61	20.74	8.90	0.40	(1.33)	8.76E-08	3.62E-06	histone_h3
PH01265208G0010	3.02	1.71	1.15	0.78	1.21	0.36	0.40	(1.32)	4.45E-02	2.29E-01	golden2-like_transcription_factor
PH01000408G0220	2.19	2.17	2.42	0.68	1.20	0.83	0.40	(1.32)	1.04E-04	1.95E-03	n-terminal_domain_containing_expressed
PH01000827G0330	16.02	28.67	14.44	11.37	5.93	6.32	0.40	(1.32)	2.60E-05	5.92E-04	targeting_protein_for_xklp2_containing_expressed
PH01000078G0060	0.05	0.09	0.05	0.05	0.00	0.02	0.40	(1.32)	2.56E-01	6.63E-01	nb-arc_domain_containing_expressed
PH01000019G1770	11.56	9.82	11.32	3.45	5.21	4.42	0.40	(1.32)	3.84E-10	2.39E-08	constitutive_photomorphogenesis_1
PH01002904G0190	0.25	0.16	0.45	0.10	0.20	0.05	0.40	(1.32)	9.68E-02	3.78E-01	peroxidase_43_expressed
PH01000963G0320	0.31	0.14	0.09	0.11	0.03	0.07	0.40	(1.32)	4.95E-02	2.46E-01	leucine_rich
PH01004023G0010	45.56	54.35	56.20	23.98	19.83	18.63	0.40	(1.32)	1.29E-13	1.33E-11	actin-_expressed
PH01003366G0170	0.30	0.32	0.09	0.00	0.15	0.14	0.40	(1.32)	2.22E-01	6.13E-01	small_gtp-binding_protein_domain_containing_expressed
PH01000005G0850	0.90	1.14	0.57	0.86	0.18	0.00	0.40	(1.32)	1.00E-01	3.86E-01	carotenoid_isomerase_partial
PH01000718G0720	1.99	6.77	2.53	1.92	0.80	1.80	0.40	(1.32)	7.03E-02	3.11E-01	mannitol_expressed
PH01000798G0460	0.00	0.21	0.25	0.09	0.00	0.09	0.40	(1.32)	4.79E-01	8.91E-01	---NA---
PH01000188G0980	0.00	0.12	0.15	0.06	0.00	0.05	0.40	(1.32)	4.79E-01	8.91E-01	ap2_domain_containing_protein
PH01003566G0160	5.53	4.34	2.96	2.34	1.51	1.29	0.40	(1.32)	8.94E-06	2.31E-04	hypothetical_protein_OsI_37965
PH01000699G0780	13.10	17.82	14.69	6.27	6.30	5.71	0.40	(1.32)	1.89E-13	1.90E-11	receptor_protein_kinase
PH01000512G0460	5.30	4.47	3.49	3.18	1.64	0.50	0.40	(1.32)	8.29E-03	6.91E-02	hypothetical_protein_OsI_06568
PH01000464G0860	0.75	1.09	0.83	0.30	0.16	0.61	0.40	(1.32)	4.42E-03	4.25E-02	carboxypeptidase_d
PH01000144G0520	0.03	0.14	0.15	0.10	0.03	0.00	0.40	(1.32)	1.63E-01	5.16E-01	nectarin_iii
PH01000193G0970	0.72	1.26	1.41	0.50	0.26	0.61	0.40	(1.32)	2.89E-03	3.04E-02	helix-loop-helix_dna-binding_domain_containing_expressed
PH01000035G0830	1.71	1.58	1.37	0.75	0.45	0.67	0.40	(1.32)	7.25E-05	1.43E-03	cytochrome_p450
PH01000262G0150	0.31	0.30	0.39	0.08	0.17	0.15	0.40	(1.31)	1.06E-02	8.34E-02	pentatricopeptide_repeat-containing_protein
PH01000114G0550	35.94	30.59	34.88	16.28	13.16	11.36	0.40	(1.31)	1.47E-12	1.30E-10	zinc_finger
PH01000357G0760	17.62	19.75	19.93	8.84	7.74	6.46	0.40	(1.31)	5.18E-13	4.93E-11	-1_protein
PH01000458G0360	0.00	0.35	0.30	0.09	0.00	0.17	0.40	(1.31)	2.05E-01	5.85E-01	calcium-dependent_protein_isoform_expressed
PH01000118G1580	0.26	0.61	0.17	0.13	0.13	0.16	0.40	(1.31)	8.75E-02	3.56E-01	integral_membrane_transporter-like_protein
PH01000413G0760	21.98	18.81	18.94	10.72	5.46	7.89	0.40	(1.31)	1.40E-08	6.65E-07	thaumatin-like_protein
PH01000858G0520	0.09	0.36	0.35	0.04	0.13	0.16	0.40	(1.31)	6.26E-02	2.88E-01	nitroreductase_family
PH01004034G0030	32.00	31.35	27.13	11.06	12.62	12.91	0.40	(1.31)	2.20E-14	2.54E-12	cytochrome_b5
PH01002500G0170	18.64	24.41	22.48	8.01	10.85	7.64	0.40	(1.31)	4.41E-12	3.65E-10	cytokinin_dehydrogenase_1_precursor
PH01003125G0200	0.18	0.00	0.14	0.00	0.09	0.04	0.40	(1.31)	2.75E-01	6.83E-01	gdsl-motif_lipase_hydrolase-like
PH01000117G1060	12.87	12.44	12.70	4.27	7.16	3.96	0.40	(1.31)	8.06E-09	4.04E-07	tpa:_class_iii_peroxidase_119_precursor
PH01000321G0080	0.00	0.15	0.18	0.09	0.00	0.04	0.40	(1.30)	2.76E-01	6.84E-01	impaired_sucrose_induction
PH01000672G0750	0.49	0.11	0.57	0.10	0.20	0.18	0.41	(1.30)	1.36E-01	4.66E-01	pectinesterase_inhibitor_domain_containing_protein
PH01001918G0380	4.22	3.77	13.64	3.10	3.38	2.30	0.41	(1.30)	7.88E-03	6.65E-02	H0622F05.3
PH01000012G0950	0.37	0.13	0.08	0.00	0.12	0.11	0.41	(1.30)	4.78E-01	8.90E-01	AC078840_2hypothetical_protein
PH01001006G0590	1.35	3.95	3.12	0.98	1.52	0.92	0.41	(1.30)	1.04E-02	8.22E-02	Os06g0666800
PH01000257G0780	0.00	0.45	0.18	0.00	0.00	0.26	0.41	(1.30)	4.89E-01	9.00E-01	Os06g0524500
PH01005071G0070	6.64	6.34	5.54	2.46	3.37	1.70	0.41	(1.30)	8.98E-08	3.71E-06	hga6
PH01195697G0010	1.20	0.70	0.97	0.32	0.65	0.20	0.41	(1.30)	3.18E-02	1.82E-01	ap2_domain-containing_transcription_factor-like
PH01013457G0010	21.07	13.02	22.27	11.00	5.78	6.18	0.41	(1.30)	2.23E-06	6.82E-05	disease_resistant_allele_xa13
PH01000214G1150	43.55	79.20	62.54	22.92	31.17	21.39	0.41	(1.30)	2.43E-08	1.11E-06	profilin_expressed
PH01004766G0040	0.31	0.02	0.14	0.11	0.07	0.02	0.41	(1.30)	1.55E-01	5.02E-01	s-receptor_kinase
PH01000714G0020	2.97	4.71	4.73	1.41	1.72	1.93	0.41	(1.29)	6.40E-06	1.73E-04	isocitrate_lyase
PH01004320G0160	0.08	0.17	0.13	0.00	0.13	0.02	0.41	(1.29)	9.87E-02	3.83E-01	myst1-like_protein
PH01000068G1000	23.47	36.68	17.01	15.80	9.21	6.48	0.41	(1.29)	6.20E-05	1.25E-03	myb_transcription_factor
PH01004870G0100	1.54	2.02	1.90	0.40	1.18	0.65	0.41	(1.29)	7.07E-04	9.74E-03	helix-loop-helix_dna-binding_domain_containing_protein
PH01002311G0190	1.41	1.25	1.36	0.43	0.85	0.37	0.41	(1.29)	4.51E-04	6.66E-03	calmodulin-binding_protein_phosphatase
PH01001238G0140	0.00	0.17	0.03	0.00	0.08	0.00	0.41	(1.29)	5.13E-01	9.11E-01	tyrosine-specific_transport_protein
PH01001853G0030	0.89	0.19	0.56	0.17	0.18	0.32	0.41	(1.29)	2.17E-01	6.06E-01	cle_family_203_protein
PH01002513G0060	15.39	19.93	17.15	6.55	7.99	6.91	0.41	(1.29)	1.01E-10	6.87E-09	bzip_transcription_factor_rf2b
PH01000356G0720	3.70	6.19	4.92	2.23	2.26	1.56	0.41	(1.29)	3.98E-08	1.75E-06	unknow_protein
PH01000018G0360	1.29	1.89	2.10	0.86	0.64	0.66	0.41	(1.29)	1.63E-03	1.93E-02	gtp-binding_protein
PH01000209G0120	80.77	116.20	98.80	47.07	36.82	37.09	0.41	(1.29)	2.36E-11	1.76E-09	peroxidase_family_expressed
PH01001719G0330	3.10	2.24	1.77	1.11	1.11	0.69	0.41	(1.29)	1.16E-04	2.14E-03	hypothetical_protein
PH01000437G0470	0.68	0.79	0.78	0.26	0.47	0.18	0.41	(1.29)	1.57E-02	1.11E-01	galactoside_2-alpha-l-fucosyltransferase
PH01001181G0310	0.76	0.24	0.24	0.22	0.15	0.14	0.41	(1.29)	1.18E-01	4.27E-01	beta-tonoplast_intrinsic
PH01002833G0220	3.42	1.18	4.03	1.55	0.90	1.08	0.41	(1.29)	1.74E-03	2.03E-02	anthranilate_n-benzoyltransferase
PH01000133G0340	46.24	50.82	44.60	17.75	22.68	17.64	0.41	(1.29)	1.78E-13	1.79E-11	annexin_p35
PH01003981G0030	0.72	0.38	1.02	0.17	0.54	0.16	0.41	(1.28)	1.31E-01	4.55E-01	---NA---
PH01000537G0870	0.13	0.28	0.34	0.00	0.31	0.00	0.41	(1.28)	1.86E-01	5.55E-01	domain_containing_expressed
PH01000366G0980	0.29	0.24	0.11	0.06	0.00	0.21	0.41	(1.28)	1.98E-01	5.74E-01	serine_threonine_protein_kinase
PH01001548G0260	1.33	2.33	1.90	0.77	0.80	0.72	0.41	(1.28)	7.42E-04	1.01E-02	origin_recognition_complex_4
PH01000321G0150	8.49	9.87	9.28	5.48	2.44	3.45	0.41	(1.28)	4.78E-06	1.33E-04	trehalase_family_expressed
PH01000347G1220	5.59	5.89	4.31	3.05	1.86	1.59	0.41	(1.28)	1.10E-05	2.78E-04	phd-finger_family_homeodomain_protein
PH01000397G0840	47.35	59.15	67.29	18.53	33.34	19.73	0.41	(1.28)	1.80E-08	8.41E-07	beta-expansin_1a_expressed
PH01001836G0010	107.08	79.09	165.00	48.51	69.37	26.83	0.41	(1.28)	3.39E-05	7.44E-04	---NA---
PH01000969G0480	0.47	0.32	0.31	0.25	0.11	0.09	0.41	(1.28)	3.84E-03	3.80E-02	chaperonin_cpn60-_mitochondrial_expressed
PH01000161G0030	2.92	2.86	3.11	0.52	1.85	1.30	0.41	(1.28)	3.83E-04	5.80E-03	r2r3-myb_transcription_factor-like_protein
PH01010123G0010	5.26	4.45	5.14	1.88	2.92	1.32	0.41	(1.28)	6.79E-05	1.36E-03	receptor-type_protein_kinase_lrk1
PH01002699G0240	11.62	14.15	10.67	5.77	4.01	5.25	0.41	(1.28)	1.41E-10	9.34E-09	ac018929_7myosin-like_protein
PH01000050G1110	0.23	0.24	0.07	0.11	0.11	0.00	0.41	(1.28)	4.75E-01	8.88E-01	Os09g0482700
PH01004428G0140	10.14	10.46	9.54	4.50	3.21	4.74	0.41	(1.28)	2.26E-09	1.24E-07	short_chain_dehydrogenase_reductase_family_expressed
PH01000669G0040	5.13	8.38	4.68	4.20	1.52	1.78	0.41	(1.28)	4.05E-04	6.08E-03	hydroxyproline-rich_glyco
PH01004904G0030	1.41	1.47	1.06	0.38	0.55	0.70	0.41	(1.28)	4.66E-05	9.79E-04	rab11_binding
PH01000236G1020	16.83	17.13	16.05	9.30	5.86	5.51	0.41	(1.27)	2.07E-09	1.15E-07	expressed_protein
PH01000548G0730	9.41	6.02	8.03	3.25	2.98	3.47	0.41	(1.27)	8.46E-09	4.21E-07	transfactor
PH01000218G1110	0.00	0.07	0.09	0.06	0.00	0.00	0.41	(1.27)	6.37E-01	9.98E-01	---NA---
PH01002438G0020	1.42	0.15	0.43	0.18	0.37	0.27	0.41	(1.27)	5.32E-02	2.58E-01	potassium_transporter
PH01000324G0060	0.21	0.07	0.16	0.06	0.06	0.06	0.41	(1.27)	7.08E-02	3.12E-01	clavata1_receptor_kinase
PH01000957G0560	16.57	24.38	13.62	10.02	7.86	4.70	0.41	(1.27)	6.91E-05	1.37E-03	stress-responsive_protein
PH01000331G1100	0.39	0.00	0.00	0.16	0.00	0.00	0.41	(1.27)	5.61E-01	9.48E-01	development_regulation_gene_4_protein
PH01000297G0130	0.12	0.04	0.13	0.00	0.12	0.00	0.41	(1.27)	2.68E-01	6.76E-01	polygalacturonase_pg1
PH01185870G0010	1.62	2.22	2.10	0.72	1.01	0.73	0.41	(1.27)	3.36E-04	5.22E-03	dentin_sialophospho
PH01156042G0010	0.52	0.37	0.49	0.25	0.09	0.23	0.41	(1.27)	6.59E-02	2.98E-01	death_receptor_interacting_protein
PH01001003G0160	1.40	2.07	1.39	0.68	0.70	0.64	0.41	(1.27)	2.89E-03	3.04E-02	dre_binding_factor_2
PH01001208G0080	0.81	0.66	0.81	0.47	0.33	0.15	0.41	(1.27)	2.52E-03	2.72E-02	polygalacturonase_pg1-like
PH01000304G0250	0.16	0.21	0.25	0.04	0.04	0.18	0.41	(1.27)	9.97E-02	3.85E-01	chloride_channel
PH01000685G0210	8.25	10.27	8.04	5.97	3.29	1.75	0.41	(1.27)	1.52E-04	2.68E-03	gdsl_lipase_acylhydrolase
PH01000538G0850	0.31	0.00	0.08	0.00	0.10	0.06	0.42	(1.27)	2.76E-01	6.85E-01	wall-associated_serine_threonine_kinase
PH01001005G0570	1.07	0.63	0.45	0.30	0.34	0.26	0.42	(1.27)	5.06E-03	4.73E-02	Os09g0535900
PH01000042G0280	3.31	2.91	1.52	1.54	1.37	0.31	0.42	(1.27)	1.74E-02	1.19E-01	hypothetical_protein_OsI_16862
PH01001592G0010	0.09	0.25	0.09	0.09	0.05	0.04	0.42	(1.27)	2.19E-01	6.07E-01	hypothetical_protein_OsI_18493
PH01008266G0010	0.64	0.17	0.71	0.15	0.48	0.00	0.42	(1.26)	1.61E-01	5.12E-01	P0028E10.3
PH01000064G1870	2.55	2.79	4.03	1.62	1.16	1.12	0.42	(1.26)	1.69E-04	2.92E-03	csla7_orysj_ame:_full=probable_mannan_synthase_7_ame:_full=cellulose_synthase-like_protein_a7_ame:_full=_sla7
PH01004403G0040	3.71	2.73	3.02	1.15	1.72	1.07	0.42	(1.26)	4.53E-06	1.28E-04	serine_carboxypeptidase_ii
PH01003507G0040	0.24	0.26	0.19	0.23	0.00	0.06	0.42	(1.26)	1.87E-01	5.56E-01	myb_protein
PH01002181G0070	0.87	0.93	0.51	0.00	0.44	0.53	0.42	(1.26)	6.23E-02	2.87E-01	kinase_associated_protein_phosphatase
PH01000323G0020	5.63	9.25	6.96	3.31	3.07	2.74	0.42	(1.26)	3.70E-07	1.35E-05	bhlh_transcription_partial
PH01004346G0120	0.09	0.10	0.40	0.00	0.00	0.24	0.42	(1.26)	2.89E-01	7.01E-01	s-receptor_kinase
PH01000439G0480	2.56	4.08	2.06	2.18	0.64	0.81	0.42	(1.26)	4.03E-03	3.95E-02	beta-_-glucanase_precursor
PH01000554G0460	4.81	7.51	10.41	2.27	2.86	4.36	0.42	(1.26)	2.65E-04	4.31E-03	mrs2i_orysi_ame:_full=magnesium_transporter_mrs2-i
PH01000963G0350	0.10	0.04	0.02	0.03	0.03	0.00	0.42	(1.26)	4.78E-01	8.90E-01	nb-arc_domain_containing_expressed
PH01000005G1260	0.51	1.03	0.50	0.25	0.33	0.28	0.42	(1.26)	4.16E-03	4.05E-02	leucine_rich_repeat_family_expressed
PH01000416G0270	2.28	2.39	2.93	0.93	1.28	0.97	0.42	(1.26)	2.79E-06	8.34E-05	myosin_heavy_chain-like
PH01001876G0230	1.01	1.27	0.47	0.44	0.46	0.25	0.42	(1.25)	4.60E-02	2.35E-01	prolyl_4-_expressed
PH01001124G0470	0.10	0.10	0.03	0.00	0.10	0.00	0.42	(1.25)	4.79E-01	8.91E-01	gibberellin_2-oxidase
PH01001110G0250	0.17	0.12	0.99	0.11	0.11	0.31	0.42	(1.25)	1.38E-01	4.70E-01	dna_binding
PH01001411G0090	3.21	3.75	3.56	1.74	1.76	0.92	0.42	(1.25)	6.28E-06	1.70E-04	major_facilitator_superfamily_expressed
PH01000204G0280	0.28	0.10	0.24	0.09	0.00	0.17	0.42	(1.25)	3.73E-01	7.92E-01	---NA---
PH01003273G0180	2.19	1.31	1.48	1.45	0.27	0.37	0.42	(1.25)	4.22E-02	2.22E-01	Os12g0498900
PH01000272G0590	0.32	0.37	0.22	0.08	0.12	0.18	0.42	(1.25)	2.97E-02	1.74E-01	l-ascorbate_oxidase
PH01000223G0200	0.69	0.55	0.33	0.33	0.17	0.16	0.42	(1.25)	2.11E-01	5.96E-01	---NA---
PH01074015G0010	6.72	1.98	5.22	0.60	3.35	1.92	0.42	(1.25)	2.01E-02	1.32E-01	plasma_membrane_h+-atpase
PH01003663G0210	47.37	42.38	33.94	21.46	16.91	13.81	0.42	(1.25)	1.68E-09	9.49E-08	sec14_like_protein
PH01003092G0070	0.77	0.08	0.30	0.18	0.11	0.20	0.42	(1.24)	1.05E-01	3.97E-01	receptor-like_protein_kinase-like_protein
PH01000409G0550	138.69	150.11	103.04	50.51	72.78	42.32	0.42	(1.24)	2.12E-08	9.78E-07	proteinase_inhibitor
PH01000466G0310	1.47	1.22	1.09	0.38	0.67	0.54	0.42	(1.24)	4.45E-04	6.57E-03	glycoside_hydrolase_family_28_expressed
PH01005690G0040	5.37	12.01	5.55	3.68	3.19	2.82	0.42	(1.24)	2.89E-04	4.62E-03	unknown_protein
PH01002021G0130	0.00	0.10	0.55	0.09	0.10	0.09	0.42	(1.24)	3.05E-01	7.21E-01	Os01g0565800
PH01000284G0450	1.40	2.23	1.80	0.49	0.79	1.01	0.42	(1.24)	4.85E-04	7.08E-03	leucoanthocyanidin_dioxygenase_1
PH01000045G0270	57.87	75.61	49.40	30.16	25.21	22.01	0.42	(1.24)	1.52E-09	8.66E-08	bag_domain_containing
PH01005790G0010	3.25	4.36	3.45	1.93	1.57	1.18	0.42	(1.24)	7.43E-08	3.11E-06	Os07g0603300
PH01004888G0020	1.40	0.19	0.46	0.07	0.54	0.26	0.42	(1.24)	9.10E-02	3.64E-01	hga1-like_protein
PH01000029G2510	0.71	0.00	0.11	0.17	0.18	0.00	0.42	(1.24)	4.95E-01	9.04E-01	---NA---
PH01000327G0400	0.39	0.89	0.66	0.17	0.30	0.35	0.42	(1.24)	5.40E-03	4.97E-02	nts2_protein
PH01000209G0350	0.09	0.30	0.24	0.00	0.14	0.13	0.42	(1.24)	1.23E-01	4.39E-01	flavin-containing_monooxygenase_yucca3
PH01001605G0350	2.34	2.45	1.82	1.06	0.97	0.76	0.42	(1.24)	1.32E-05	3.24E-04	transcription_expressed
PH01000239G0760	28.87	37.35	27.19	9.08	15.27	15.31	0.42	(1.24)	1.75E-08	8.20E-07	peroxidase_52_expressed
PH01002448G0200	1.14	1.62	0.73	0.37	0.86	0.26	0.42	(1.23)	3.47E-02	1.94E-01	pectinesterase_inhibitor_domain_containing_expressed
PH01000606G0690	0.05	0.00	0.06	0.05	0.00	0.00	0.42	(1.23)	6.37E-01	9.98E-01	transposable_element_transposase_28
PH01000351G0270	0.07	0.00	0.08	0.06	0.00	0.00	0.42	(1.23)	6.37E-01	9.98E-01	amino_acid_transporter
PH01003108G0210	0.70	1.86	0.78	0.51	0.44	0.47	0.43	(1.23)	3.34E-02	1.89E-01	Os01g0248800
PH01000745G0660	0.68	1.60	0.52	1.06	0.14	0.00	0.43	(1.23)	2.16E-01	6.03E-01	pot_family_expressed
PH01000732G0640	0.17	0.35	0.05	0.16	0.08	0.00	0.43	(1.23)	3.86E-01	8.06E-01	zinc_c3hc4_type_family_expressed
PH01067864G0010	0.72	1.02	0.38	0.00	0.36	0.54	0.43	(1.23)	1.11E-01	4.10E-01	H0105C05.4
PH01001507G0240	0.57	0.60	0.44	0.18	0.50	0.00	0.43	(1.23)	6.79E-02	3.04E-01	eukaryotic_initiation_factor_4a
PH01000583G0260	0.39	0.28	0.25	0.00	0.39	0.00	0.43	(1.23)	2.65E-01	6.73E-01	defense-related_f-box_protein
PH01000127G1300	4.04	3.41	2.24	0.75	2.53	0.84	0.43	(1.23)	3.64E-03	3.66E-02	nicotianamine_aminotransferase_a
PH01004331G0120	0.00	0.27	0.00	0.00	0.00	0.11	0.43	(1.23)	1.00E+00	1.00E+00	hypothetical_protein_OsI_36705
PH01004056G0040	0.00	0.14	0.00	0.00	0.00	0.06	0.43	(1.23)	1.00E+00	1.00E+00	hypothetical_protein_OsJ_01782
PH01000088G0180	0.00	0.09	0.00	0.00	0.00	0.04	0.43	(1.23)	1.00E+00	1.00E+00	Os04g0319700
PH01000712G0670	0.00	0.09	0.00	0.00	0.00	0.04	0.43	(1.23)	1.00E+00	1.00E+00	gras_family_transcription_factor_containing_protein
PH01168019G0010	6.25	5.89	8.77	3.43	3.55	1.93	0.43	(1.23)	1.85E-04	3.17E-03	-1_protein
PH01000765G0270	0.40	0.49	0.62	0.04	0.33	0.27	0.43	(1.23)	1.04E-02	8.23E-02	oxidative-stress_responsive_1
PH01000183G0330	10.85	16.17	16.16	5.88	7.94	4.59	0.43	(1.23)	5.82E-08	2.47E-06	mate_efflux_family_expressed
PH01000985G0550	0.58	0.20	1.22	0.28	0.58	0.00	0.43	(1.23)	1.57E-01	5.05E-01	acyltransferase_family_expressed
PH01000053G1360	2.95	2.25	2.45	1.24	1.13	0.89	0.43	(1.23)	3.13E-04	4.95E-03	cdc45-like_expressed
PH01001467G0430	0.41	1.21	0.54	0.12	0.32	0.48	0.43	(1.23)	3.66E-02	2.01E-01	calcium-binding_ef_hand-like_protein
PH01003719G0020	0.13	0.04	0.03	0.05	0.00	0.03	0.43	(1.23)	2.12E-01	5.97E-01	hypothetical_protein_OsI_15747
PH01000642G0520	12.41	18.09	15.29	6.22	7.16	6.18	0.43	(1.23)	2.87E-10	1.83E-08	auxin_efflux_carrier
PH01007078G0010	1.34	1.84	1.00	0.63	0.45	0.71	0.43	(1.23)	2.34E-04	3.87E-03	embryogenesis_transmembrane
PH01001496G0450	1.48	3.07	1.07	1.42	0.67	0.30	0.43	(1.23)	3.60E-02	1.99E-01	ring_finger_1
PH01000549G0330	77.46	105.66	68.39	45.84	32.92	28.84	0.43	(1.23)	6.50E-08	2.74E-06	blue_copper-binding
PH01001090G0370	0.00	0.05	0.06	0.00	0.05	0.00	0.43	(1.23)	6.37E-01	9.98E-01	nodulin_21
PH01000003G3870	0.00	0.07	0.09	0.00	0.07	0.00	0.43	(1.23)	6.37E-01	9.98E-01	hypothetical_protein_OsI_25648
PH01005732G0060	0.32	0.34	0.41	0.23	0.08	0.15	0.43	(1.22)	1.05E-01	3.99E-01	microtubule-associated_protein
PH01000185G0920	0.39	0.25	0.25	0.07	0.23	0.07	0.43	(1.22)	1.77E-01	5.40E-01	zinc_c3hc4_type_family_expressed
PH01000600G0490	0.45	0.10	0.14	0.09	0.04	0.16	0.43	(1.22)	1.74E-01	5.34E-01	myb_family_transcription_factor-like
PH01000121G0800	1.20	0.96	1.37	0.42	0.57	0.52	0.43	(1.22)	8.77E-05	1.69E-03	c4-dicarboxylate_transporter-like_protein
PH01001357G0080	56.97	60.34	52.04	28.26	23.13	21.23	0.43	(1.22)	5.59E-12	4.55E-10	proton_translocating_pyrophosphatase
PH01001247G0030	0.38	0.50	0.57	0.09	0.19	0.34	0.43	(1.22)	3.14E-02	1.80E-01	kinase_domain_containing_protein
PH01004550G0080	0.06	0.06	0.01	0.04	0.02	0.00	0.43	(1.22)	3.80E-01	8.01E-01	leucine_rich_repeat_family_expressed
PH01001342G0420	163.28	180.94	148.27	83.23	78.47	49.88	0.43	(1.22)	4.11E-09	2.21E-07	ribonucleotide_reductase_r2
PH01000060G0160	0.41	0.99	0.84	0.17	0.48	0.31	0.43	(1.22)	1.10E-02	8.56E-02	armadillo_beta-catenin-like_repeat_family_expressed
PH01000533G0270	7.82	4.66	3.18	0.80	4.13	1.80	0.43	(1.22)	7.04E-03	6.11E-02	elicitor-inducible_cytochrome_p450
PH01000017G1840	16.62	19.52	13.53	10.30	5.80	5.26	0.43	(1.22)	2.29E-06	6.98E-05	protein_kinase_domain_containing_expressed
PH01003015G0100	0.37	1.77	0.35	0.53	0.37	0.17	0.43	(1.22)	2.09E-01	5.92E-01	---NA---
PH01000001G0190	7.59	4.35	5.01	3.01	2.53	1.76	0.43	(1.22)	2.77E-04	4.46E-03	homeodomain_leucine_zipper_protein
PH01000905G0290	17.46	16.30	15.34	6.73	7.18	7.24	0.43	(1.22)	8.86E-14	9.32E-12	cellulose_synthase
PH01003146G0200	0.24	0.20	0.52	0.09	0.19	0.13	0.43	(1.21)	7.65E-02	3.27E-01	n-terminal_domain_containing_protein
PH01000008G1310	41.66	46.97	32.24	22.08	16.19	13.84	0.43	(1.21)	2.66E-08	1.20E-06	phosphate_starvation_response_regulator-like
PH01000847G0490	1.10	0.90	0.58	0.38	0.32	0.41	0.43	(1.21)	1.73E-02	1.19E-01	myb51_protein
PH01004571G0090	1.97	3.14	4.00	1.52	0.98	1.43	0.43	(1.21)	9.81E-03	7.86E-02	hypothetical_protein
PH01075191G0010	1.91	3.05	0.61	1.38	0.48	0.54	0.43	(1.21)	7.46E-02	3.22E-01	unknow_protein
PH01001328G0570	0.03	0.03	0.12	0.00	0.03	0.05	0.43	(1.21)	2.72E-01	6.81E-01	adenylosuccinate_expressed
PH01002584G0110	24.82	30.00	20.27	12.68	11.33	8.40	0.43	(1.21)	2.12E-08	9.79E-07	auxin-induced_protein
PH01003034G0250	1.62	2.33	0.91	1.10	0.48	0.52	0.43	(1.21)	2.25E-02	1.43E-01	hypothetical_protein_OsJ_28777
PH01001988G0060	0.78	0.79	0.83	0.18	0.52	0.34	0.43	(1.21)	3.77E-03	3.75E-02	leucine-rich_repeat
PH01002518G0180	101.66	72.51	53.82	32.11	42.83	23.74	0.43	(1.21)	1.70E-06	5.34E-05	peroxidase
PH01000716G0510	0.30	0.50	0.35	0.04	0.34	0.12	0.43	(1.21)	6.50E-02	2.95E-01	glucosyl_expressed
PH01000000G2870	3.78	1.92	3.29	1.43	0.90	1.56	0.43	(1.21)	1.30E-03	1.60E-02	OSIGBa0147H17.2
PH01000740G0610	0.72	1.09	0.72	0.55	0.41	0.14	0.43	(1.21)	1.79E-02	1.22E-01	ring_finger_1
PH01000421G0270	0.77	0.55	1.39	0.12	0.00	1.05	0.43	(1.21)	1.62E-01	5.14E-01	---NA---
PH01000406G0320	65.99	65.13	58.91	24.23	31.12	26.97	0.43	(1.21)	1.76E-12	1.52E-10	Os08g0459300
PH01000038G0560	0.19	0.61	0.20	0.22	0.19	0.03	0.43	(1.21)	9.27E-02	3.68E-01	beta-ketoacyl-_synthase
PH01001877G0230	8.85	14.00	16.10	4.05	8.16	4.68	0.43	(1.21)	9.30E-06	2.40E-04	atp-citrate_expressed
PH01003377G0130	0.04	0.04	0.09	0.00	0.07	0.00	0.43	(1.21)	4.78E-01	8.90E-01	fatty_acid_expressed
PH01000466G0240	1.23	2.93	1.78	0.86	1.14	0.58	0.43	(1.20)	2.41E-03	2.63E-02	acyl-acp_thioesterase
PH01001500G0070	2.92	4.29	4.16	1.25	2.20	1.50	0.43	(1.20)	2.58E-06	7.77E-05	nbs-lrr_class_disease_resistance_protein
PH01000602G0110	12.47	11.68	13.18	5.11	5.83	5.29	0.43	(1.20)	3.40E-11	2.47E-09	Os12g0641300
PH01001441G0500	0.23	0.37	0.15	0.00	0.12	0.21	0.44	(1.20)	3.74E-01	7.94E-01	---NA---
PH01002259G0120	1.43	3.48	2.80	0.99	1.53	0.83	0.44	(1.20)	6.27E-03	5.57E-02	Os10g0457400
PH01000876G0080	0.89	1.73	1.32	0.57	0.74	0.40	0.44	(1.20)	4.56E-02	2.33E-01	negatively_light-regulated_expressed
PH01000046G0290	171.84	179.91	152.63	112.10	54.89	52.51	0.44	(1.20)	5.27E-06	1.45E-04	fasciclin-like_arabinogalactan-protein
PH01002148G0030	3.02	4.42	4.85	2.12	1.66	1.57	0.44	(1.20)	1.06E-04	1.98E-03	ac084320_20_fatty_acid_hydroxylase
PH01000098G0880	8.79	6.05	11.22	3.56	3.10	4.69	0.44	(1.20)	9.67E-06	2.48E-04	dna_binding
PH01000181G0150	15.00	21.01	14.86	6.46	9.84	5.85	0.44	(1.20)	7.95E-08	3.30E-06	tpr_domain_containing_expressed
PH01003261G0160	42.65	48.20	49.85	18.58	25.02	17.71	0.44	(1.20)	4.68E-11	3.34E-09	tpa:_a-type_response_regulator
PH01000146G0540	4.96	7.76	6.04	3.06	2.75	2.37	0.44	(1.20)	2.35E-04	3.88E-03	hydrolase-like_protein
PH01002107G0090	2.24	3.70	1.90	1.68	1.74	0.00	0.44	(1.20)	6.92E-02	3.07E-01	major_facilitator_superfamily_expressed
PH01000606G0600	1.07	1.71	1.36	1.16	0.40	0.24	0.44	(1.20)	4.15E-02	2.19E-01	hypothetical_protein
PH01003180G0140	5.30	4.93	12.60	2.74	3.22	4.01	0.44	(1.20)	4.56E-04	6.70E-03	myb_transcription_factor
PH01001777G0350	1.72	1.78	1.48	0.88	0.65	0.64	0.44	(1.20)	2.07E-05	4.83E-04	tpa:_response_regulator
PH01000478G0180	0.07	0.55	0.29	0.17	0.10	0.13	0.44	(1.20)	1.21E-01	4.34E-01	laccase_lac5-6
PH01002389G0090	9.24	10.96	9.02	3.83	5.03	3.90	0.44	(1.20)	6.62E-09	3.41E-07	OSJNBa0067K08.1
PH01002672G0100	0.00	0.10	0.11	0.07	0.00	0.02	0.44	(1.19)	2.57E-01	6.65E-01	disease_resistance_protein_cf-
PH01001328G0600	2.39	1.48	2.16	0.78	0.73	1.12	0.44	(1.19)	1.88E-04	3.21E-03	sugar_transport
PH01000407G0480	19.52	25.09	23.62	9.15	13.54	7.13	0.44	(1.19)	1.23E-07	4.97E-06	homeodomain_leucine_zipper_protein
PH01000271G0990	2.78	3.14	1.77	1.34	1.39	0.63	0.44	(1.19)	1.39E-02	1.02E-01	unknown_protein
PH01000421G0440	1.02	0.36	0.58	0.22	0.23	0.41	0.44	(1.19)	9.02E-02	3.62E-01	Os05g0354300,_partial
PH01000152G1010	0.06	0.02	0.09	0.00	0.03	0.04	0.44	(1.19)	1.98E-01	5.75E-01	villin-_expressed
PH01002479G0170	256.21	150.33	143.43	104.89	50.06	85.66	0.44	(1.19)	2.33E-05	5.36E-04	protease_inhibitor_seed_storage_ltp_family_expressed
PH01000130G1510	3.77	1.78	3.86	0.71	1.99	1.42	0.44	(1.19)	5.69E-03	5.18E-02	multicopper_oxidase_family_expressed
PH01000432G0790	13.95	7.75	12.31	2.81	6.03	6.04	0.44	(1.19)	7.17E-04	9.85E-03	Os04g0482900
PH01001227G0440	3.99	4.24	4.46	2.29	1.51	1.76	0.44	(1.19)	1.98E-04	3.35E-03	blue_copper_binding_protein
PH01002631G0110	2.21	1.57	4.25	1.33	1.03	1.16	0.44	(1.19)	1.88E-03	2.15E-02	sd1
PH01000391G0550	7.23	5.05	9.53	2.40	3.93	3.23	0.44	(1.19)	1.26E-05	3.13E-04	Os05g0594500
PH01000528G0150	19.64	17.20	18.98	5.95	11.73	6.81	0.44	(1.19)	1.27E-05	3.15E-04	hypothetical_protein_OsI_20406
PH01000046G1180	0.26	0.38	0.34	0.34	0.09	0.00	0.44	(1.19)	1.87E-01	5.56E-01	hypothetical_protein_OsI_21030
PH01000966G0320	0.02	0.02	0.00	0.00	0.00	0.02	0.44	(1.19)	1.00E+00	1.00E+00	s-receptor_kinase
PH01000502G0130	0.09	0.10	0.00	0.00	0.00	0.08	0.44	(1.19)	1.00E+00	1.00E+00	Os03g0756400
PH01003433G0110	1.57	5.34	1.05	1.51	1.15	0.83	0.44	(1.19)	2.75E-02	1.65E-01	ag-motif_binding_protein-4
PH01001344G0260	3.80	4.51	2.59	1.86	1.98	0.95	0.44	(1.19)	5.63E-04	8.04E-03	myb_family_transcription_factor-like
PH01002062G0420	0.15	0.08	0.10	0.00	0.07	0.07	0.44	(1.19)	4.73E-01	8.87E-01	hypothetical_protein_OsJ_30169
PH01003008G0210	0.00	0.17	0.04	0.09	0.00	0.00	0.44	(1.19)	4.56E-01	8.72E-01	amidase_family_expressed
PH01150099G0010	0.31	0.00	0.39	0.00	0.31	0.00	0.44	(1.19)	6.37E-01	9.98E-01	gmc_oxidoreductase_family_expressed
PH01002506G0250	0.02	0.00	0.03	0.00	0.02	0.00	0.44	(1.19)	6.37E-01	9.98E-01	ubiquitin-specific_protease-like
PH01004076G0140	1.65	3.46	2.41	1.18	1.06	1.06	0.44	(1.18)	8.74E-04	1.16E-02	peroxidase_43_expressed
PH01000101G0960	18.06	5.01	26.97	6.67	7.85	7.54	0.44	(1.18)	5.93E-03	5.34E-02	50s_ribosomal_protein_chloroplast_expressed
PH01004307G0040	10.36	9.52	8.38	5.93	2.94	3.59	0.44	(1.18)	1.04E-04	1.95E-03	vq_motif_family_expressed
PH01000999G0470	21.89	50.78	29.05	19.36	13.52	11.97	0.44	(1.18)	4.25E-05	9.03E-04	tpa:_a-type_response_regulator
PH01000376G1070	0.90	0.91	1.43	0.47	0.33	0.63	0.44	(1.18)	3.05E-03	3.18E-02	pentatricopeptide_repeat-containing_protein
PH01000135G0620	4.77	8.98	5.18	3.33	2.57	2.46	0.44	(1.18)	1.85E-04	3.17E-03	transcription_factor_pcf3
PH01000284G0120	0.00	0.38	4.26	0.00	0.90	1.15	0.44	(1.18)	3.38E-01	7.59E-01	hexokinase_2
PH01000146G0900	0.25	0.17	0.32	0.21	0.00	0.11	0.44	(1.18)	9.70E-02	3.79E-01	dimethylaniline_monooxygenase
PH01000036G1260	0.46	0.62	0.46	0.38	0.07	0.24	0.44	(1.18)	8.97E-02	3.61E-01	sap-like_protein
PH01001072G0280	2.11	0.88	0.53	0.54	0.72	0.30	0.44	(1.18)	4.80E-02	2.41E-01	1-aminocyclopropane-1-carboxylate_oxidase
PH01005199G0080	0.08	0.20	0.31	0.11	0.15	0.00	0.44	(1.18)	1.91E-01	5.63E-01	udp-glycosyltransferase-like_protein
PH01002518G0150	480.64	336.82	376.61	189.45	160.54	178.20	0.44	(1.18)	1.47E-10	9.70E-09	peroxidase
PH01000108G0430	7.01	6.04	7.04	4.25	3.01	1.63	0.44	(1.18)	8.32E-05	1.62E-03	n-terminal_domain_containing_expressed
PH01002481G0310	6.31	6.47	6.72	1.77	3.33	3.54	0.44	(1.18)	9.71E-05	1.83E-03	flavonol_3-o-_expressed
PH01000211G0740	0.44	0.71	0.59	0.21	0.22	0.33	0.44	(1.17)	1.04E-02	8.22E-02	aluminum-activated_malate_transporter-like
PH01000068G1650	4.82	6.32	6.43	2.43	2.35	3.01	0.44	(1.17)	1.38E-06	4.44E-05	acid_phosphatase-like
PH01000027G0400	9.56	11.62	11.85	4.61	4.51	5.52	0.44	(1.17)	5.25E-09	2.74E-07	zinc_finger_family_expressed
PH01000075G0960	4.11	4.66	4.81	1.66	1.59	2.76	0.44	(1.17)	5.68E-04	8.11E-03	bzip_protein_hy5
PH01002476G0070	7.39	5.77	6.46	3.79	2.19	2.72	0.44	(1.17)	9.51E-05	1.80E-03	csplh_orysj_ame:_full=casp-like_protein_4b3_short=_4b3
PH01002339G0010	7.04	7.09	6.73	3.33	3.24	2.68	0.44	(1.17)	4.33E-10	2.66E-08	hypothetical_protein_OsJ_14538
PH01002570G0010	0.62	0.11	0.59	0.40	0.00	0.19	0.44	(1.17)	1.86E-01	5.55E-01	hd3a
PH01000795G0300	59.11	31.94	87.24	28.02	20.69	30.42	0.44	(1.17)	5.19E-05	1.08E-03	bacterial-induced_peroxidase_precursor
PH01000024G2200	8.21	8.53	5.22	4.50	1.86	3.38	0.44	(1.17)	2.87E-03	3.03E-02	lipid_transfer_protein
PH01000490G0040	83.26	89.44	73.54	41.82	35.71	31.92	0.44	(1.17)	1.05E-10	7.09E-09	glycosyl_hydrolase_family_17-like_protein
PH01000991G0720	1.67	1.83	1.19	1.11	0.42	0.56	0.44	(1.17)	9.09E-04	1.20E-02	101_kda_heat_shock_protein_hsp101-like_protein
PH01000171G0230	14.74	16.08	13.33	7.48	6.76	5.39	0.44	(1.17)	3.33E-09	1.80E-07	peroxidase_family_expressed
PH01000169G1430	0.11	0.06	0.18	0.05	0.00	0.10	0.44	(1.17)	3.74E-01	7.94E-01	transcription_factor_partial
PH01201886G0010	4.90	1.40	3.84	1.09	1.88	1.54	0.45	(1.17)	1.91E-02	1.27E-01	cinnamate_4-hydroxylase
PH01001929G0110	8.02	7.92	7.15	4.22	3.79	2.27	0.45	(1.17)	7.74E-06	2.04E-04	uncharacterized_plant-specific_domain_tigr01568_family_expressed
PH01000542G0300	2.09	2.80	2.96	1.42	1.16	0.91	0.45	(1.17)	6.95E-04	9.61E-03	expressed_protein
PH01005151G0010	0.51	0.27	0.33	0.49	0.00	0.00	0.45	(1.17)	4.77E-01	8.90E-01	---NA---
PH01000418G0440	90.78	60.78	80.01	30.82	36.95	35.37	0.45	(1.17)	2.43E-10	1.56E-08	beta-galactosidase_expressed
PH01000606G0290	0.31	0.11	0.03	0.00	0.15	0.05	0.45	(1.17)	3.53E-01	7.73E-01	cysteine_protease
PH01000309G0210	0.87	1.62	1.11	0.49	0.65	0.46	0.45	(1.17)	9.42E-03	7.63E-02	hypothetical_protein_OsI_04518
PH01000457G0580	2.16	3.65	3.84	1.59	1.21	1.50	0.45	(1.17)	4.10E-04	6.14E-03	set_domain_protein_110
PH01004601G0120	0.15	0.07	0.06	0.08	0.00	0.04	0.45	(1.17)	1.78E-01	5.41E-01	lectin_receptor_kinase
PH01002576G0060	0.06	0.00	0.34	0.00	0.18	0.00	0.45	(1.17)	3.69E-01	7.89E-01	s-receptor_kinase
PH01215153G0010	3.32	0.71	2.32	0.00	1.33	1.50	0.45	(1.17)	1.20E-01	4.32E-01	hypothetical_protein_OsI_08393
PH01000004G3260	1.02	0.59	0.68	0.40	0.32	0.29	0.45	(1.16)	8.65E-03	7.16E-02	cell_division_control_protein_6
PH01002345G0010	0.09	0.00	0.04	0.00	0.03	0.03	0.45	(1.16)	4.81E-01	8.93E-01	phytosulfokine_receptor_precursor
PH01000007G1150	60.33	80.92	59.01	40.79	27.58	20.95	0.45	(1.16)	1.23E-06	4.00E-05	hox19_orysj_ame:_full=homeobox-leucine_zipper_protein_hox19_ame:_full=hd-zip_protein_hox19_ame:_full=homeodomain_transcription_factor_hox19_ame:_full=_ox19
PH01000513G0300	0.57	0.46	0.18	0.14	0.14	0.26	0.45	(1.16)	3.03E-01	7.19E-01	Os05g0368000
PH01005310G0020	6.49	4.05	9.11	3.67	2.46	2.64	0.45	(1.16)	3.36E-03	3.44E-02	hypothetical_protein
PH01001005G0670	4.32	10.07	3.47	4.67	2.47	0.84	0.45	(1.16)	2.95E-02	1.73E-01	thaumatin_family_expressed
PH01000556G0620	173.87	154.86	175.91	62.62	73.52	89.65	0.45	(1.16)	6.69E-11	4.67E-09	akin_beta1-like_protein
PH01180739G0010	0.51	0.54	0.90	0.59	0.10	0.18	0.45	(1.16)	1.29E-01	4.51E-01	Os07g0557700
PH01001673G0060	5.37	3.11	6.59	2.00	4.33	0.43	0.45	(1.16)	3.04E-02	1.77E-01	dirigent-like_expressed
PH01000241G1120	0.41	0.41	0.55	0.15	0.28	0.19	0.45	(1.16)	5.19E-03	4.83E-02	iq_calmodulin-binding_motif_family_expressed
PH01000944G0560	2.37	2.69	1.93	0.98	1.86	0.31	0.45	(1.15)	2.51E-02	1.55E-01	stress-responsive_protein
PH01000994G0320	4.61	0.76	2.30	0.92	0.76	1.76	0.45	(1.15)	3.04E-02	1.77E-01	cytochrome_p450_71c4
PH01000642G0240	1.35	1.95	3.06	0.56	1.25	1.05	0.45	(1.15)	1.06E-02	8.35E-02	receptor-like_protein_kinase_1-like
PH01000464G0140	3.25	5.52	5.84	2.20	2.45	1.91	0.45	(1.15)	6.97E-05	1.38E-03	udp-glucuronic_acid_decarboxylase
PH01000193G0210	0.78	0.04	0.05	0.04	0.19	0.17	0.45	(1.15)	3.01E-01	7.17E-01	allene_oxide_synthase
PH01000204G0120	0.86	1.01	0.92	0.24	0.49	0.52	0.45	(1.15)	3.75E-03	3.73E-02	deoxyribonucleoside_kinase
PH01000050G1020	66.23	86.93	53.28	49.36	22.26	21.31	0.45	(1.15)	1.40E-04	2.50E-03	arabinogalactan_protein
PH01004769G0030	9.48	6.11	9.63	3.75	4.25	3.38	0.45	(1.15)	6.63E-06	1.79E-04	iron-superoxide_dismutase
PH01001898G0240	0.96	1.81	1.29	0.45	0.69	0.70	0.45	(1.15)	7.24E-04	9.93E-03	alpha_beta_fold_family_expressed
PH01225099G0010	14.97	18.21	23.40	6.90	11.63	7.01	0.45	(1.15)	3.92E-06	1.13E-04	Os05g0594500
PH01157731G0010	1.25	0.78	1.26	0.43	0.66	0.40	0.45	(1.15)	1.16E-02	8.92E-02	nbs-lrr_resistance_protein
PH01000172G0740	0.54	0.53	0.47	0.08	0.16	0.45	0.45	(1.15)	4.76E-02	2.40E-01	protein_phosphatase_2c
PH01000322G0910	4.47	5.48	4.37	2.29	2.54	1.64	0.45	(1.15)	5.36E-07	1.90E-05	leucine_rich_repeat_family_expressed
PH01000797G0820	2.91	1.94	3.72	1.34	1.43	1.10	0.45	(1.15)	1.83E-04	3.14E-03	rrm-containing_expressed
PH01000531G0210	21.17	15.91	17.89	8.56	8.12	8.16	0.45	(1.15)	9.46E-11	6.47E-09	glycosyl_hydrolase_family_1_expressed
PH01000000G2890	1.12	0.85	2.39	0.69	0.48	0.80	0.45	(1.15)	2.19E-02	1.41E-01	OSIGBa0147H17.2
PH01000872G0050	3.68	3.28	3.39	1.49	1.58	1.61	0.45	(1.14)	2.01E-06	6.23E-05	protein_kinase_domain_containing_expressed
PH01000942G0270	0.23	0.37	0.60	0.23	0.00	0.32	0.45	(1.14)	1.86E-01	5.55E-01	phosphatidic_acid_phosphatase-like
PH01000031G1220	0.81	0.98	0.88	0.30	0.81	0.10	0.45	(1.14)	2.78E-02	1.66E-01	ceramide_glucosyltransferase
PH01002971G0150	0.51	1.61	0.26	0.49	0.40	0.18	0.45	(1.14)	1.85E-01	5.53E-01	---NA---
PH01001536G0280	0.10	0.18	0.07	0.03	0.07	0.06	0.45	(1.14)	1.36E-01	4.66E-01	nbs-lrr_type_resistance_protein
PH01000208G1050	5.73	5.11	3.77	2.78	2.12	1.72	0.45	(1.14)	3.84E-06	1.11E-04	sulfate_transporter_expressed
PH01001299G0360	0.18	0.00	0.00	0.00	0.00	0.08	0.45	(1.14)	1.00E+00	1.00E+00	---NA---
PH01001237G0070	0.30	0.00	0.00	0.00	0.00	0.14	0.45	(1.14)	1.00E+00	1.00E+00	ethylene-responsive_transcriptional_coactivator
PH01269502G0010	0.25	0.00	0.00	0.00	0.00	0.11	0.45	(1.14)	1.00E+00	1.00E+00	immediate-early_salicylate-induced_glucosyltransferase
PH01000086G1380	24.06	25.69	22.52	13.60	9.23	9.93	0.45	(1.14)	2.34E-09	1.28E-07	alpha_tubulin
PH01000189G0560	0.76	0.43	0.41	0.28	0.23	0.21	0.45	(1.14)	5.41E-02	2.61E-01	xyloglucan_endo-transglycosylase
PH01002606G0290	0.00	0.19	0.00	0.09	0.00	0.00	0.45	(1.14)	1.00E+00	1.00E+00	---NA---
PH01000693G0620	2.23	1.78	1.96	0.68	1.06	0.96	0.45	(1.14)	3.80E-04	5.77E-03	hypothetical_protein_OsI_33951
PH01000009G2190	2.45	2.34	2.33	1.30	1.09	0.85	0.45	(1.14)	1.13E-06	3.72E-05	receptor-like_protein_kinase
PH01000038G0470	4.82	0.55	0.82	0.33	0.69	1.79	0.45	(1.14)	1.61E-01	5.11E-01	zim_motif_family_expressed
PH01002424G0060	0.02	0.07	0.00	0.00	0.02	0.02	0.45	(1.14)	7.05E-01	1.00E+00	o-linked_n-acetyl_glucosamine_transferase
PH01003643G0140	0.04	0.12	0.00	0.00	0.04	0.03	0.45	(1.14)	7.05E-01	1.00E+00	glutathione_synthetase_family_expressed
PH01003742G0020	5.87	5.93	11.01	2.55	4.11	3.72	0.45	(1.14)	5.08E-03	4.75E-02	Os04g0118500,_partial
PH01002545G0280	2.14	2.86	2.48	1.46	0.94	1.01	0.46	(1.14)	3.90E-05	8.40E-04	sexual_differentiation_process_protein_isp4
PH01001067G0200	1.55	1.23	1.39	0.56	0.66	0.68	0.46	(1.13)	9.27E-05	1.76E-03	receptor_kinase_5
PH01001688G0410	0.07	0.23	0.14	0.07	0.00	0.13	0.46	(1.13)	3.75E-01	7.94E-01	---NA---
PH01001228G0360	9.57	9.56	10.03	5.12	4.65	3.52	0.46	(1.13)	1.84E-07	7.15E-06	heat_shock_transcription_factor_hsf5
PH01001344G0480	88.89	85.94	99.50	43.50	39.62	41.96	0.46	(1.13)	3.05E-12	2.55E-10	zinc_finger_protein
PH01000020G2310	0.83	1.23	1.57	0.64	0.49	0.52	0.46	(1.13)	1.28E-02	9.55E-02	phosphoglycolate_phosphatase_precursor
PH01000130G0310	1.79	1.49	1.74	0.65	0.78	0.86	0.46	(1.13)	7.83E-04	1.06E-02	Os11g0118600
PH01003210G0020	0.25	1.44	0.63	0.48	0.25	0.34	0.46	(1.13)	1.94E-01	5.68E-01	dpnp_orysj_ame:_full=3_(2_)_-bisphosphate_nucleotidase_ame:_full=3_(2_)_-bisphosphonucleoside_3_(2_)-phosphohydrolase_ame:_full=dpnpase
PH01000002G2800	36.32	38.77	37.97	16.35	18.39	16.91	0.46	(1.13)	1.90E-12	1.62E-10	exostosin_family_expressed
PH01002722G0170	13.30	15.74	12.55	8.59	5.36	5.05	0.46	(1.13)	1.13E-05	2.83E-04	Os12g0182500
PH01004165G0090	31.08	31.76	33.92	15.56	12.33	16.34	0.46	(1.13)	2.25E-10	1.46E-08	mcb2_protein
PH01000101G0310	2.23	3.22	2.65	1.74	0.73	1.24	0.46	(1.13)	4.15E-04	6.21E-03	mate_efflux_family_expressed
PH01000029G0550	1.85	2.71	1.72	1.42	0.62	0.84	0.46	(1.13)	6.24E-03	5.55E-02	trehalose-6-phosphate_synthase
PH01000946G0330	21.10	14.66	25.42	9.65	9.36	8.97	0.46	(1.13)	3.26E-08	1.45E-06	gun4-like_domain_containing_partial
PH01004135G0040	0.59	0.84	0.63	0.19	0.39	0.36	0.46	(1.13)	2.42E-01	6.44E-01	l-ascorbate_oxidase
PH01000101G1430	27.84	34.71	25.39	15.56	14.60	10.11	0.46	(1.13)	5.10E-08	2.18E-06	receptor_kinase
PH01000657G0370	0.14	0.00	0.15	0.03	0.07	0.03	0.46	(1.13)	2.33E-01	6.31E-01	nb-arc_domain_containing_protein
PH01000476G0130	0.65	1.73	1.04	0.00	0.98	0.59	0.46	(1.13)	2.57E-01	6.64E-01	---NA---
PH01000580G0180	4.73	7.04	4.31	3.49	1.61	2.27	0.46	(1.13)	4.50E-04	6.64E-03	hypothetical_protein_OsI_38858
PH01000018G1850	5.15	18.52	11.70	5.68	5.64	4.89	0.46	(1.13)	7.96E-03	6.69E-02	---NA---
PH01000840G0550	45.85	113.42	61.06	30.78	34.40	35.84	0.46	(1.13)	5.69E-05	1.17E-03	pre-pollination_inflorescence-specific_protein_2
PH01082848G0010	3.50	2.65	2.09	1.97	0.87	0.94	0.46	(1.12)	1.47E-03	1.78E-02	cyclic_nucleotide-gated_ion_channel_expressed
PH01000461G0540	1.82	1.69	1.76	0.54	0.95	0.93	0.46	(1.12)	4.22E-03	4.09E-02	---NA---
PH01002211G0270	8.15	7.33	7.75	3.68	3.21	3.77	0.46	(1.12)	1.41E-08	6.70E-07	-1_protein
PH01000234G1210	0.37	0.07	0.39	0.18	0.06	0.14	0.46	(1.12)	1.04E-01	3.96E-01	ppr986-_expressed
PH01006874G0010	0.83	0.41	0.89	0.19	0.45	0.35	0.46	(1.12)	3.64E-02	2.00E-01	zinc_transporter_zupt
PH01023234G0010	86.69	91.02	79.98	45.96	41.88	30.55	0.46	(1.12)	2.22E-09	1.22E-07	ribonucleotide_reductase_r2
PH01001360G0070	6.31	8.12	6.87	3.23	3.42	3.14	0.46	(1.12)	4.95E-08	2.12E-06	gtp-binding_protein
PH01000044G1380	63.69	34.33	20.75	4.94	13.13	36.53	0.46	(1.12)	3.24E-02	1.84E-01	harpin_inducing_protein
PH01000689G0700	5.78	4.76	4.98	2.52	2.42	2.20	0.46	(1.12)	1.08E-03	1.37E-02	hypothetical_protein_OsI_02126
PH01000203G0750	16.43	13.35	20.85	6.30	9.89	7.11	0.46	(1.12)	9.68E-08	3.95E-06	tetratricopeptide_repeat_-containing_protein
PH01000839G0020	0.31	0.16	0.39	0.10	0.21	0.09	0.46	(1.12)	1.32E-01	4.56E-01	digalactosyldiacylglycerol_synthase
PH01004159G0100	0.50	1.07	0.61	0.54	0.15	0.32	0.46	(1.12)	3.84E-02	2.07E-01	calmodulin-binding_protein_family-like
PH01000104G1340	6.43	5.36	3.43	3.52	1.91	1.58	0.46	(1.12)	1.06E-02	8.33E-02	selt_selw_selh_selenoprotein
PH01000002G1670	2.98	2.64	6.17	1.44	1.74	2.25	0.46	(1.12)	2.05E-02	1.34E-01	Os01g0922700
PH01000804G0190	0.56	1.20	1.29	0.43	0.56	0.41	0.46	(1.12)	5.58E-02	2.67E-01	kow_motif_family_expressed
PH01000909G0340	0.83	0.55	0.94	0.28	0.21	0.59	0.46	(1.12)	8.70E-03	7.18E-02	protein_kinase_domain_containing_expressed
PH01000303G0720	6.48	1.31	3.34	1.49	3.08	0.56	0.46	(1.12)	9.93E-02	3.84E-01	hypothetical_protein
PH01004776G0080	2.68	3.06	6.02	1.99	2.88	0.56	0.46	(1.12)	3.63E-02	2.00E-01	rna_and_export_factor_binding_protein
PH01003457G0040	5.67	8.05	6.32	3.56	2.96	2.72	0.46	(1.12)	4.89E-08	2.10E-06	lstk-1-like_kinase
PH01001392G0010	5.78	4.53	4.41	3.07	1.37	2.36	0.46	(1.12)	4.41E-04	6.54E-03	dre_binding_factor_2
PH01000347G0570	12.80	10.70	8.85	5.58	4.77	4.60	0.46	(1.11)	2.00E-08	9.26E-07	fad-binding_domain-containing_expressed
PH01000244G0450	50.57	54.94	51.76	30.07	23.42	19.18	0.46	(1.11)	1.01E-08	4.95E-07	mutator-like_transposase
PH01000000G6090	2.21	2.69	2.56	1.42	0.91	1.12	0.46	(1.11)	5.21E-06	1.44E-04	Os04g0559200
PH01000695G0190	3.00	1.85	1.99	1.74	1.26	0.16	0.46	(1.11)	3.87E-02	2.08E-01	disease_resistant_allele_xa13
PH01000054G1230	407.09	438.56	375.52	216.42	206.32	141.96	0.46	(1.11)	6.84E-09	3.51E-07	histone_h2b
PH01277935G0010	0.31	0.33	1.18	0.00	0.00	0.84	0.46	(1.11)	3.95E-01	8.14E-01	bag_domain_containing_expressed
PH01000224G1130	0.64	1.10	0.86	0.52	0.48	0.21	0.46	(1.11)	3.68E-03	3.69E-02	villin-_expressed
PH01006793G0010	5.07	6.75	9.71	2.81	3.85	3.31	0.46	(1.11)	6.96E-05	1.38E-03	mynd_finger_family_expressed
PH01001690G0200	443.10	483.47	368.49	207.04	204.01	188.05	0.46	(1.11)	1.09E-10	7.32E-09	fasciclin-like_arabinogalactan-protein
PH01000386G0660	17.44	13.28	12.04	8.37	6.70	4.72	0.46	(1.11)	2.53E-06	7.64E-05	myb_protein
PH01001108G0360	3.26	6.69	3.39	3.15	1.51	1.51	0.46	(1.11)	6.08E-03	5.43E-02	hypothetical_protein_OsJ_02937
PH01001513G0150	2.35	1.76	1.63	1.19	0.21	1.26	0.46	(1.11)	1.80E-02	1.22E-01	serine_threonine-specific_receptor_protein_kinase-like_protein
PH01001618G0350	0.66	0.80	0.90	0.40	0.47	0.23	0.46	(1.11)	3.31E-03	3.40E-02	gtpase_activating
PH01001551G0040	2.36	2.72	3.00	1.33	1.43	0.98	0.46	(1.11)	1.52E-05	3.67E-04	hypothetical_protein_LOC_Os11g16310
PH01001014G0590	0.88	1.79	1.88	1.06	0.78	0.26	0.46	(1.11)	1.42E-02	1.03E-01	transposon_mutator_sub-_expressed
PH01000370G0860	3.33	3.42	2.93	1.54	1.55	1.39	0.46	(1.11)	1.35E-08	6.45E-07	receptor-like_protein_kinase
PH01000210G1060	0.18	0.38	0.15	0.00	0.06	0.27	0.46	(1.11)	2.45E-01	6.48E-01	aspartic_protease-like
PH01001432G0500	0.23	0.57	0.29	0.22	0.08	0.21	0.46	(1.11)	1.81E-01	5.47E-01	chalcone-flavanone_isomerase_family_expressed
PH01002398G0060	0.00	0.27	0.24	0.12	0.00	0.11	0.46	(1.11)	7.02E-01	1.00E+00	at_hook_motif_family_expressed
PH01002870G0020	0.00	0.16	0.15	0.07	0.00	0.07	0.46	(1.11)	7.02E-01	1.00E+00	chain_crystal_structure_of_artocarpin-mannopentose_complex-like
PH01002067G0020	3.28	3.17	5.12	1.15	1.79	2.43	0.46	(1.11)	2.40E-02	1.50E-01	gda1_cd39_family_expressed
PH01001109G0060	133.63	171.87	118.92	82.87	69.99	44.22	0.46	(1.11)	2.33E-06	7.09E-05	histone_h2a
PH01000014G2460	2.27	2.95	2.46	1.55	1.02	0.99	0.46	(1.11)	1.24E-03	1.54E-02	growth-regulating_factor_1-like
PH01000291G1190	1.46	2.12	1.34	0.47	1.13	0.68	0.46	(1.11)	4.67E-03	4.44E-02	integral_membrane-like_protein
PH01000724G0130	0.90	1.32	1.05	0.40	0.72	0.41	0.46	(1.11)	2.44E-03	2.66E-02	ionotropic_glutamate_receptor_ortholog_glr6
PH01000020G0640	1.35	2.13	1.40	0.63	0.92	0.71	0.46	(1.10)	7.12E-04	9.79E-03	OSJNBb0011N17.7
PH01001032G0520	4.07	0.67	2.93	0.75	2.03	0.78	0.47	(1.10)	5.67E-02	2.70E-01	Os01g0389700
PH01001052G0180	0.34	0.54	0.29	0.16	0.23	0.15	0.47	(1.10)	1.25E-01	4.42E-01	pi-b_protein
PH01000648G0610	62.30	18.92	50.85	12.22	34.82	14.43	0.47	(1.10)	5.71E-03	5.19E-02	stem-specific_protein_expressed
PH01000317G0180	16.32	16.37	12.28	10.12	4.35	6.46	0.47	(1.10)	3.70E-05	8.03E-04	amino_acid_transporter
PH01000253G1030	0.53	0.28	0.08	0.19	0.16	0.06	0.47	(1.10)	1.62E-01	5.14E-01	major_intrinsic_protein
PH01001451G0080	1.39	0.80	1.02	0.54	0.58	0.38	0.47	(1.10)	1.47E-03	1.78E-02	dna-binding_protein_gt-2
PH01004805G0060	153.76	235.64	220.77	97.26	108.65	78.52	0.47	(1.10)	4.43E-08	1.92E-06	isoflavone_expressed
PH01000392G1070	10.01	5.70	6.19	3.40	3.10	3.71	0.47	(1.10)	8.95E-04	1.18E-02	transcription_factor_partial
PH01001512G0160	12.87	10.81	19.45	6.12	8.67	5.32	0.47	(1.10)	3.79E-05	8.17E-04	lipase_class_3-like
PH01000378G0530	12.08	5.84	8.97	4.65	3.38	4.52	0.47	(1.10)	1.99E-04	3.36E-03	pentatricopeptide_repeat-containing
PH01002198G0230	2.63	2.75	2.00	0.80	1.92	0.71	0.47	(1.10)	2.76E-03	2.94E-02	serine_carboxypeptidase
PH01000664G0700	11.68	18.47	13.03	9.77	6.20	4.19	0.47	(1.10)	7.57E-05	1.49E-03	lstk-1-like_kinase
PH01000220G1270	0.06	0.20	0.26	0.03	0.16	0.06	0.47	(1.10)	1.63E-01	5.15E-01	peptide_transporter_expressed
PH01001455G0070	1.65	1.54	0.45	0.72	0.25	0.73	0.47	(1.10)	6.69E-02	3.01E-01	short_chain_dehydrogenase_reductase_family_expressed
PH01000906G0670	0.24	0.18	0.42	0.03	0.17	0.19	0.47	(1.10)	9.62E-02	3.77E-01	cytokinin_oxidase
PH01000056G0920	0.81	1.34	1.08	1.00	0.44	0.07	0.47	(1.10)	8.44E-02	3.48E-01	annexin-like_protein
PH01004053G0220	0.75	0.94	0.83	0.32	0.36	0.51	0.47	(1.10)	2.95E-03	3.10E-02	gras_family_transcription_factor_containing_expressed
PH01000548G0650	5.02	3.74	5.78	1.87	2.60	2.32	0.47	(1.10)	5.03E-06	1.40E-04	beta-_-glucanase
PH01001054G0500	0.09	0.00	0.04	0.00	0.06	0.00	0.47	(1.10)	4.88E-01	8.99E-01	protein_kinase_domain_containing_expressed
PH01005129G0110	0.97	0.80	0.89	0.28	0.61	0.36	0.47	(1.10)	3.92E-03	3.86E-02	mate_efflux_family_expressed
PH01004596G0070	0.19	0.05	0.06	0.04	0.09	0.00	0.47	(1.10)	3.81E-01	8.02E-01	nbs-lrr_class_disease_resistance_protein
PH01002404G0160	0.30	0.28	0.26	0.17	0.09	0.13	0.47	(1.10)	5.21E-02	2.55E-01	OSIGBa0148J22.4
PH01000022G0900	0.04	0.04	0.00	0.04	0.00	0.00	0.47	(1.10)	1.00E+00	1.00E+00	ulp1_protease_c-terminal_catalytic_domain_containing_expressed
PH01001063G0080	11.40	15.18	16.44	8.04	6.76	5.33	0.47	(1.10)	8.16E-07	2.77E-05	zinc_finger_protein
PH01000231G0250	0.59	0.21	0.11	0.04	0.18	0.21	0.47	(1.09)	1.10E-01	4.10E-01	pdr-like_abc_transporter
PH01003601G0120	1.96	4.53	2.92	2.15	1.22	1.04	0.47	(1.09)	6.67E-03	5.86E-02	beta-glucosidase_aggregating_factor
PH01018844G0010	2.82	1.39	0.80	0.63	0.81	0.91	0.47	(1.09)	2.40E-02	1.50E-01	sialyltransferase-like_protein
PH01000784G0380	0.33	0.36	0.00	0.08	0.17	0.08	0.47	(1.09)	3.22E-01	7.40E-01	ppr_protein
PH01000009G1940	0.46	0.42	0.21	0.26	0.20	0.06	0.47	(1.09)	1.78E-01	5.41E-01	wrky_dna_binding_domain_containing_expressed
PH01001755G0180	10.94	8.46	5.32	3.84	4.31	3.46	0.47	(1.09)	2.73E-04	4.41E-03	tropinone_expressed
PH01000466G0490	1.02	1.53	1.33	0.58	0.65	0.59	0.47	(1.09)	2.06E-03	2.32E-02	kelch_motif_family_expressed
PH01001451G0130	5.44	6.50	5.49	2.87	3.30	2.01	0.47	(1.09)	7.27E-07	2.51E-05	serine_threonine-specific_protein_kinase
PH01001748G0040	1.30	1.68	1.24	0.83	0.48	0.67	0.47	(1.09)	1.71E-04	2.96E-03	nb-arc_domain_containing_expressed
PH01002795G0040	0.04	0.85	0.20	0.09	0.27	0.16	0.47	(1.09)	2.72E-01	6.80E-01	coiled-coil_protein
PH01003840G0160	0.11	0.05	0.03	0.02	0.03	0.04	0.47	(1.09)	2.24E-01	6.16E-01	nodulin-like_protein
PH01000716G0580	4.89	2.77	3.97	1.61	2.18	1.66	0.47	(1.09)	3.37E-05	7.42E-04	glucosyl_expressed
PH01003342G0020	0.00	0.22	0.00	0.00	0.10	0.00	0.47	(1.09)	1.00E+00	1.00E+00	pathogenesis-related_protein
PH01000356G0660	0.00	0.06	0.00	0.00	0.03	0.00	0.47	(1.09)	1.00E+00	1.00E+00	hypothetical_protein_OsJ_08868
PH01000289G0850	0.00	0.06	0.00	0.00	0.03	0.00	0.47	(1.09)	1.00E+00	1.00E+00	hypothetical_protein_OsI_25118
PH01003006G0150	0.00	0.12	0.00	0.00	0.06	0.00	0.47	(1.09)	1.00E+00	1.00E+00	disease_resistant_allele_xa13
PH01000427G0450	0.00	0.12	0.00	0.00	0.06	0.00	0.47	(1.09)	1.00E+00	1.00E+00	cytochrome_p450
PH01003475G0200	1.28	1.14	0.61	0.62	0.32	0.48	0.47	(1.09)	2.56E-02	1.57E-01	ap2-domain_dre_binding_factor_dbf1
PH01001577G0130	7.38	8.05	7.27	3.65	4.20	2.81	0.47	(1.09)	1.45E-07	5.73E-06	scl1_protein
PH01001907G0160	0.37	0.62	0.77	0.20	0.53	0.10	0.47	(1.09)	5.59E-02	2.67E-01	zinc_finger
PH01001995G0150	170.71	135.86	154.65	71.52	61.97	83.34	0.47	(1.09)	1.27E-09	7.31E-08	reversibly_glycosylated_polypeptide
PH01003355G0250	0.77	0.89	0.64	0.45	0.23	0.39	0.47	(1.09)	7.82E-03	6.61E-02	beta-glucuronidase_precursor
PH01001473G0270	0.29	0.26	0.34	0.14	0.15	0.13	0.47	(1.09)	1.35E-01	4.63E-01	pectin_methylesterase
PH01002547G0170	0.08	0.61	0.92	0.18	0.57	0.00	0.47	(1.09)	2.61E-01	6.70E-01	nb-arc_domain_containing_expressed
PH01000130G0100	0.15	0.24	0.39	0.15	0.15	0.07	0.47	(1.09)	1.79E-01	5.43E-01	eukaryotic_translation_initiation_factor_2b_family_expressed
PH01001881G0400	1.34	2.16	1.76	0.66	0.97	0.84	0.47	(1.09)	5.68E-05	1.16E-03	hypothetical_protein_OsI_00621
PH01002524G0210	185.20	265.14	177.38	125.40	98.13	71.83	0.47	(1.09)	2.65E-06	7.96E-05	histone_h3
PH01002451G0260	69.69	41.69	51.06	32.94	19.73	23.77	0.47	(1.09)	4.00E-06	1.15E-04	hypothetical_protein_OsI_38287
PH01005628G0040	2.27	2.29	3.64	1.35	0.65	1.86	0.47	(1.09)	1.20E-02	9.15E-02	hypothetical_protein_OsI_27752
PH01213953G0010	2.41	0.28	1.19	0.52	1.07	0.24	0.47	(1.09)	1.75E-01	5.36E-01	Os09g0361700
PH01003750G0120	0.90	1.07	1.31	0.87	0.05	0.62	0.47	(1.09)	4.81E-02	2.41E-01	udp-n-acetylglucosamine_pyrophosphorylase
PH01000407G0300	0.37	0.13	0.23	0.00	0.12	0.22	0.47	(1.09)	3.74E-01	7.93E-01	f3_protein
PH01000641G0630	9.77	5.47	6.50	2.58	3.19	4.48	0.47	(1.08)	2.09E-04	3.51E-03	cytochrome_p450_71a1
PH01002051G0090	8.28	9.21	7.51	3.49	4.31	3.99	0.47	(1.08)	5.38E-09	2.80E-07	endomembrane_protein_70_containing_expressed
PH01007292G0010	1.79	1.52	1.48	0.86	1.07	0.32	0.47	(1.08)	6.41E-02	2.92E-01	OSJNBb0022F23.8
PH01000045G1410	22.20	30.36	21.99	18.72	10.72	5.76	0.47	(1.08)	8.96E-04	1.18E-02	unknown_protein
PH01002324G0270	21.60	20.10	25.67	8.92	13.77	9.14	0.47	(1.08)	2.01E-06	6.23E-05	Os08g0566600
PH01005393G0090	0.31	0.21	0.30	0.04	0.14	0.21	0.47	(1.08)	3.66E-02	2.00E-01	pentatricopeptide_repeat-containing_protein
PH01000739G0580	1.40	0.60	1.75	0.21	0.97	0.59	0.47	(1.08)	2.69E-02	1.62E-01	hypersensitive-induced_response_protein
PH01000030G0570	4.30	6.35	4.06	3.22	1.92	1.82	0.47	(1.08)	2.39E-04	3.93E-03	basic-helix-loop-helix_transcription_factor
PH01005560G0090	1.88	2.45	1.84	1.32	0.60	1.00	0.47	(1.08)	7.84E-03	6.62E-02	Os04g0644100
PH01002217G0260	24.44	6.40	28.37	9.49	8.69	9.84	0.47	(1.08)	3.99E-03	3.91E-02	2og-fe_oxygenase_family_expressed
PH01000572G0410	0.49	0.38	0.31	0.22	0.22	0.12	0.47	(1.08)	6.34E-02	2.90E-01	mate_efflux_family_expressed
PH01002583G0060	38.46	16.82	57.76	10.21	27.01	16.32	0.47	(1.08)	4.12E-03	4.02E-02	o-methyltransferase_zrp4
PH01000168G1100	12.13	12.72	16.39	6.51	5.45	7.57	0.47	(1.08)	1.01E-06	3.37E-05	lycine-rich_cell_wall_structural_protein_precursor
PH01002916G0060	0.94	0.94	1.06	0.60	0.37	0.43	0.47	(1.08)	8.73E-03	7.21E-02	alpha_beta_fold_family_expressed
PH01002142G0270	5.80	11.24	5.04	6.01	2.21	2.24	0.47	(1.08)	1.16E-02	8.90E-02	wrky_dna-binding_protein
PH01000503G0310	5.37	8.46	8.48	7.11	2.39	1.08	0.47	(1.08)	4.27E-02	2.23E-01	cle_family_601_protein
PH01001975G0390	0.44	0.70	0.31	0.53	0.11	0.05	0.47	(1.08)	1.73E-01	5.33E-01	(1-4)-beta-mannan_endohydrolase
PH01003216G0150	1.41	2.51	1.35	1.36	0.71	0.43	0.47	(1.08)	4.02E-02	2.14E-01	nodulin_family_expressed
PH01000872G0590	0.04	0.08	0.07	0.02	0.04	0.03	0.47	(1.08)	2.45E-01	6.47E-01	OSIGBa0160I14.9
PH01002139G0430	374.70	503.33	366.15	263.84	129.54	197.37	0.47	(1.07)	1.47E-05	3.58E-04	myb_transcription_factor
PH01000437G0360	0.92	0.76	0.96	0.73	0.34	0.19	0.47	(1.07)	1.86E-02	1.25E-01	alpha-amylase
PH01000065G0980	6.81	6.42	9.22	3.01	3.60	4.06	0.47	(1.07)	6.65E-05	1.33E-03	integral_membrane_family
PH01004686G0060	14.62	6.62	10.68	5.71	5.70	3.76	0.48	(1.07)	5.62E-04	8.04E-03	blue_copper_protein_precursor
PH01000045G2120	48.18	44.58	32.94	20.08	19.25	20.38	0.48	(1.07)	1.79E-08	8.37E-07	harpin-induced_protein_1_containing_expressed
PH01000180G0790	0.00	0.00	0.04	0.00	0.00	0.02	0.48	(1.07)	1.00E+00	1.00E+00	subtilisin-like_proteinase
PH01000000G4410	0.00	0.00	0.11	0.00	0.00	0.05	0.48	(1.07)	1.00E+00	1.00E+00	myb-like_dna-binding_shaqkyf_class_family_expressed
PH01000625G0190	0.00	0.00	0.47	0.00	0.00	0.22	0.48	(1.07)	1.00E+00	1.00E+00	hypothetical_protein_OsI_16141
PH01000885G0290	0.00	0.00	0.09	0.00	0.00	0.04	0.48	(1.07)	1.00E+00	1.00E+00	wall-associated_kinase_4
PH01007442G0030	0.00	0.00	0.09	0.00	0.00	0.04	0.48	(1.07)	1.00E+00	1.00E+00	unknow_protein
PH01000761G0480	0.35	0.12	0.11	0.22	0.00	0.05	0.48	(1.07)	2.86E-01	6.97E-01	f-box_family
PH01000974G0450	1.78	1.24	2.58	0.86	1.00	0.81	0.48	(1.07)	6.13E-04	8.62E-03	riboflavin_biosynthesis_protein_riba
PH01000183G0680	2.63	2.82	2.71	1.28	1.38	1.22	0.48	(1.07)	1.83E-06	5.70E-05	transposon_mutator_sub-_expressed
PH01003805G0060	0.44	1.22	0.43	0.69	0.14	0.17	0.48	(1.07)	9.30E-02	3.69E-01	#NAME?
PH01000071G0610	0.22	0.06	0.49	0.11	0.11	0.15	0.48	(1.07)	1.66E-01	5.22E-01	clp_protease_regulatory_subunit_clpx
PH01000088G0910	0.24	0.42	0.30	0.08	0.24	0.14	0.48	(1.07)	2.04E-01	5.85E-01	ap2-domain_dre_binding_factor_dbf1
PH01003849G0010	0.26	0.28	0.00	0.13	0.13	0.00	0.48	(1.07)	7.02E-01	1.00E+00	hypothetical_protein_OsI_29235
PH01000176G0080	0.24	0.26	0.00	0.12	0.12	0.00	0.48	(1.07)	7.02E-01	1.00E+00	glycine_rich_protein
PH01002371G0230	2.12	2.74	2.46	1.04	1.19	1.25	0.48	(1.07)	2.63E-05	5.98E-04	Os03g0806700
PH01000766G0040	0.31	0.08	0.40	0.15	0.16	0.07	0.48	(1.07)	2.54E-01	6.60E-01	reverse_transcriptase
PH01000118G0330	2.21	2.11	2.11	1.07	1.05	0.95	0.48	(1.07)	5.91E-04	8.37E-03	adenine_phosphoribosyltransferase_form_2
PH01000036G0220	1.42	3.20	1.28	1.60	0.52	0.69	0.48	(1.07)	2.40E-02	1.50E-01	beta-glucuronidase_precursor
PH01000511G0740	3.20	3.88	3.18	2.13	1.68	1.09	0.48	(1.07)	1.72E-04	2.98E-03	minichromosome_maintenance_protein_10_isoform_1_-like
PH01000591G0360	0.02	0.07	0.01	0.00	0.02	0.03	0.48	(1.07)	5.45E-01	9.37E-01	ble2_protein
PH01001293G0010	14.33	7.62	18.81	3.76	8.09	7.62	0.48	(1.07)	2.67E-03	2.86E-02	Os03g0665700
PH01001845G0410	0.21	0.72	0.60	0.25	0.05	0.43	0.48	(1.07)	1.30E-01	4.53E-01	sulfotransferase_domain_containing_expressed
PH01000430G0310	1.84	2.05	2.39	1.16	1.00	0.84	0.48	(1.07)	1.10E-06	3.64E-05	receptor-like_protein_kinase
PH01003798G0030	2.97	2.28	2.94	0.40	1.65	1.87	0.48	(1.06)	1.25E-02	9.42E-02	receptor_kinase_lecrk
PH01000767G0790	3.31	1.82	1.67	0.88	1.03	1.34	0.48	(1.06)	1.82E-02	1.23E-01	vq_motif_family_expressed
PH01003051G0090	5.22	5.92	2.10	2.69	1.91	1.73	0.48	(1.06)	2.64E-02	1.60E-01	hypothetical_protein
PH01007575G0040	2.86	3.11	2.35	1.51	0.96	1.51	0.48	(1.06)	1.17E-04	2.15E-03	dof-type_zinc_finger_partial
PH01000187G0380	30.14	42.21	35.48	20.24	13.53	17.81	0.48	(1.06)	2.12E-07	8.14E-06	ccaat-binding_transcription_factor
PH01008201G0010	1.39	1.69	1.86	1.04	0.72	0.60	0.48	(1.06)	2.44E-03	2.66E-02	catalase
PH01000227G0350	3.06	4.56	4.57	2.36	1.53	1.94	0.48	(1.06)	4.17E-03	4.06E-02	hypothetical_protein
PH01000332G0510	0.00	0.14	0.13	0.13	0.00	0.00	0.48	(1.06)	7.05E-01	1.00E+00	family_ii_extracellular_lipase_3
PH01000147G1510	11.41	14.67	13.68	6.12	7.05	5.87	0.48	(1.06)	2.28E-09	1.25E-07	udp-glucuronic_acid_decarboxylase
PH01002922G0110	0.95	0.84	0.79	0.34	0.41	0.49	0.48	(1.06)	2.90E-03	3.05E-02	brittle_partial
PH01002032G0070	1.43	2.40	1.82	0.55	1.30	0.87	0.48	(1.06)	3.39E-03	3.47E-02	beta-_-glucanase_precursor
PH01001724G0160	15.92	19.45	18.06	9.26	8.52	7.84	0.48	(1.06)	6.59E-10	3.93E-08	beta-tubulin
PH01001799G0020	5.35	7.14	5.45	2.85	2.89	2.87	0.48	(1.06)	9.72E-06	2.49E-04	hypothetical_protein_OsI_12381
PH01001600G0410	0.60	1.02	0.61	0.23	0.84	0.00	0.48	(1.06)	1.97E-01	5.73E-01	---NA---
PH01001179G0110	0.21	0.88	0.52	0.40	0.00	0.37	0.48	(1.06)	4.26E-01	8.44E-01	defective_chloroplasts_and_leaves_protein
PH01003676G0030	0.46	0.92	0.34	0.51	0.13	0.18	0.48	(1.06)	1.35E-01	4.64E-01	unknown_protein
PH01081565G0010	3.94	3.43	3.30	2.25	1.25	1.62	0.48	(1.06)	9.71E-03	7.80E-02	hypothetical_protein_OsI_20596
PH01002998G0220	0.21	0.26	0.07	0.18	0.05	0.02	0.48	(1.06)	2.47E-01	6.51E-01	glycogenin_expressed
PH01000178G0170	1.77	3.03	2.39	1.45	0.86	1.15	0.48	(1.06)	3.44E-04	5.33E-03	Os02g0195500
PH01000461G0550	1.41	1.78	1.32	0.64	0.97	0.56	0.48	(1.06)	2.31E-03	2.55E-02	mate_efflux
PH01000729G0100	0.10	0.33	0.20	0.20	0.10	0.00	0.48	(1.06)	3.75E-01	7.95E-01	glycosyltransferase_10
PH01000657G0130	1.20	1.90	1.53	0.68	0.82	0.73	0.48	(1.06)	1.11E-04	2.05E-03	pas_domain_containing_expressed
PH01154703G0010	4.34	2.60	2.42	1.05	2.71	0.74	0.48	(1.06)	6.46E-02	2.94E-01	single-strand_binding_protein
PH01000942G0280	0.60	1.27	0.70	0.67	0.20	0.36	0.48	(1.06)	1.04E-01	3.96E-01	phosphatidic_acid_phosphatase-like
PH01000770G0470	68.61	90.06	74.37	31.84	48.04	32.16	0.48	(1.06)	1.02E-07	4.13E-06	beta-glucosidase_isozyme_2_precursor
PH01000677G0470	0.44	1.40	0.84	0.43	0.73	0.13	0.48	(1.06)	1.72E-01	5.31E-01	tpa:_histidine_kinase
PH01002743G0100	0.62	0.66	1.08	0.35	0.41	0.37	0.48	(1.06)	1.64E-02	1.15E-01	map3k-like_protein_expressed
PH01002645G0220	0.64	1.23	0.66	0.25	0.39	0.58	0.48	(1.06)	1.16E-01	4.22E-01	zinc_finger_transcription_factor_zfp30
PH01003740G0190	4.86	2.36	5.37	1.73	0.85	3.48	0.48	(1.05)	2.04E-02	1.34E-01	rdr3_orysj_ame:_full=probable_rna-dependent_rna_polymerase_3_short=_3
PH01192415G0010	0.80	0.43	0.34	0.26	0.13	0.36	0.48	(1.05)	2.11E-01	5.95E-01	mate_efflux_family_expressed
PH01171288G0010	3.16	6.80	5.17	2.40	3.46	1.43	0.48	(1.05)	3.83E-03	3.80E-02	anthranilate_n-hydroxycinnamoyl_benzoyltransferase_-like
PH01003908G0140	0.11	0.23	0.07	0.00	0.00	0.20	0.48	(1.05)	7.03E-01	1.00E+00	wrky_transcription_factor
PH01002117G0160	0.36	0.52	0.49	0.18	0.23	0.24	0.48	(1.05)	2.46E-03	2.67E-02	receptor-like_protein_kinase
PH01002809G0340	0.41	0.00	0.13	0.00	0.14	0.12	0.48	(1.05)	4.68E-01	8.82E-01	shock_protein_src2
PH01000031G0520	10.18	14.31	9.78	8.00	3.60	4.92	0.48	(1.05)	1.12E-04	2.07E-03	peptide_transport_protein
PH01001523G0080	1.29	1.38	1.20	0.29	0.50	1.08	0.48	(1.05)	4.66E-02	2.37E-01	nuclear_matrix_protein_1
PH01000819G0310	0.40	0.14	0.51	0.38	0.00	0.12	0.48	(1.05)	3.11E-01	7.29E-01	tb2_hva22_family_expressed
PH01003342G0150	0.04	0.00	0.00	0.02	0.00	0.00	0.48	(1.05)	1.00E+00	1.00E+00	avr9_cf-9_rapidly_elicited_protein_141
PH01000538G0650	0.12	0.00	0.00	0.06	0.00	0.00	0.48	(1.05)	1.00E+00	1.00E+00	peroxidase
PH01005147G0010	2.20	1.73	1.11	0.81	0.53	1.10	0.48	(1.05)	6.36E-03	5.64E-02	nb-arc_domain_containing_expressed
PH01000048G1450	38.97	48.97	48.80	27.02	25.41	13.64	0.48	(1.05)	1.27E-05	3.14E-04	beta-_-glucanase
PH01000106G1010	4.46	5.33	4.68	2.92	2.44	1.63	0.48	(1.05)	1.18E-05	2.94E-04	glycosyl_transferase_family_8
PH01000535G0190	0.16	0.06	0.00	0.05	0.05	0.00	0.48	(1.05)	7.04E-01	1.00E+00	heavy_metal-associated_domain_containing_expressed
PH01001054G0120	1.21	0.26	0.92	0.23	0.48	0.44	0.48	(1.05)	2.52E-01	6.58E-01	---NA---
PH01000003G4200	3.01	3.04	3.44	1.67	1.35	1.57	0.48	(1.05)	4.17E-04	6.23E-03	Os05g0214400
PH01002612G0270	2.55	2.06	2.07	0.96	1.26	1.01	0.48	(1.05)	3.26E-06	9.60E-05	leucine-rich_repeat_receptor-like_kinase
PH01001137G0180	0.21	0.44	0.71	0.32	0.00	0.34	0.48	(1.05)	1.64E-01	5.18E-01	Os08g0477800
PH01000968G0440	52.72	48.76	68.89	25.45	30.66	26.38	0.48	(1.05)	6.86E-09	3.52E-07	udp-glycosyltransferase_85a8
PH01004211G0150	0.16	0.17	0.00	0.00	0.16	0.00	0.48	(1.05)	1.00E+00	1.00E+00	ac103891_17_phytosulfokines_precursor
PH01000116G0540	0.05	0.05	0.00	0.00	0.05	0.00	0.48	(1.05)	1.00E+00	1.00E+00	nbs-lrr_partial
PH01001355G0320	0.40	0.21	0.59	0.06	0.39	0.12	0.48	(1.04)	1.77E-01	5.39E-01	hypothetical_protein_OsI_36111
PH01000818G0140	2.20	2.02	2.38	1.20	0.69	1.31	0.48	(1.04)	3.38E-04	5.26E-03	hat_family_dimerisation_domain_containing_protein
PH01000828G0660	6.81	5.65	7.55	3.45	4.15	2.10	0.49	(1.04)	8.62E-06	2.24E-04	iron_ascorbate-dependent_oxidoreductase
PH01000109G0730	0.95	0.73	1.21	0.41	0.60	0.40	0.49	(1.04)	1.51E-03	1.82E-02	flap_endonuclease-1b
PH01002401G0310	8.60	9.95	7.98	5.36	3.88	3.65	0.49	(1.04)	9.24E-07	3.11E-05	avr9_elicitor_response_protein
PH01000306G0810	0.34	0.04	0.14	0.07	0.11	0.07	0.49	(1.04)	2.13E-01	5.98E-01	brittle_partial
PH01000975G0430	0.40	0.35	0.25	0.14	0.18	0.17	0.49	(1.04)	6.92E-02	3.07E-01	phosphatase_2a_regulatory_a_subunit
PH01000901G0570	0.36	0.38	0.25	0.00	0.40	0.08	0.49	(1.04)	1.93E-01	5.66E-01	nb-arc_domain_containing_expressed
PH01000708G0230	2.30	2.73	2.26	1.44	0.91	1.19	0.49	(1.04)	1.64E-04	2.86E-03	sexual_differentiation_process_protein_isp4
PH01001385G0260	1.19	1.15	0.76	0.21	1.30	0.00	0.49	(1.04)	1.93E-01	5.66E-01	tpa:_class_iii_peroxidase_3_precursor
PH01000596G0240	2.65	3.06	2.31	1.42	1.47	1.01	0.49	(1.04)	9.54E-05	1.81E-03	germin-like_protein
PH01002016G0060	368.59	530.89	348.84	255.32	220.06	131.70	0.49	(1.04)	2.72E-05	6.13E-04	histone_h2a
PH01000254G0620	3.97	8.55	3.98	5.64	1.20	1.18	0.49	(1.04)	4.82E-02	2.42E-01	c3h39_orysj_ame:_full=zinc_finger_ccch_domain-containing_protein_39_short=_3h39
PH01000366G0530	1.34	1.13	1.44	0.48	0.85	0.58	0.49	(1.04)	1.12E-02	8.66E-02	Os06g0634000
PH01000159G0600	2.14	2.00	2.02	0.74	0.86	1.40	0.49	(1.04)	7.19E-03	6.21E-02	leucine-rich_repeat_transmembrane_protein_kinase
PH01000367G0330	18.53	30.50	27.47	10.76	17.39	9.08	0.49	(1.04)	8.44E-05	1.64E-03	hypothetical_protein_OsI_36732
PH01001588G0150	0.83	1.32	0.53	0.10	0.83	0.38	0.49	(1.04)	1.35E-01	4.64E-01	Os11g0245500
PH01001209G0530	5.02	4.04	5.35	2.62	3.66	0.74	0.49	(1.04)	1.64E-02	1.15E-01	syntaxin-related_protein_nt-syr1
PH01006084G0020	123.98	143.42	128.09	81.31	56.58	54.74	0.49	(1.04)	9.58E-08	3.91E-06	blue_copper-binding
PH01000183G0180	4.45	2.92	4.12	1.65	2.65	1.30	0.49	(1.04)	5.29E-04	7.60E-03	u-box_domain_containing_expressed
PH01000022G2070	20.27	21.49	19.50	11.17	10.97	7.78	0.49	(1.03)	1.65E-08	7.74E-07	histone_h4
PH01001543G0150	0.04	0.07	0.06	0.02	0.02	0.04	0.49	(1.03)	4.15E-01	8.32E-01	ferric_reductase
PH01001522G0140	14.17	15.07	16.86	9.96	6.91	5.65	0.49	(1.03)	2.64E-05	5.99E-04	hr-like_lesion-inducer_family_protein
PH01000193G1250	1.38	1.67	1.51	0.97	0.62	0.65	0.49	(1.03)	2.87E-03	3.03E-02	inositol_-trisphosphate_5_6-kinase
PH01001412G0300	1.47	1.14	1.10	0.52	0.93	0.36	0.49	(1.03)	7.27E-02	3.17E-01	---NA---
PH01000708G0190	4.01	4.93	3.26	2.30	2.25	1.42	0.49	(1.03)	6.68E-04	9.28E-03	sexual_differentiation_process_protein_isp4
PH01000531G0740	6.00	7.45	6.30	3.55	3.67	2.44	0.49	(1.03)	1.11E-06	3.67E-05	dna_binding
PH01000881G0510	23.83	2.68	6.31	2.07	6.21	7.78	0.49	(1.03)	8.47E-02	3.49E-01	glutathione_s-transferase
PH01004337G0050	0.03	0.06	0.07	0.03	0.00	0.05	0.49	(1.03)	5.31E-01	9.26E-01	fimbrin_1
PH01062850G0010	0.21	0.11	0.07	0.00	0.00	0.19	0.49	(1.03)	7.02E-01	1.00E+00	alpha-glucosidase_-like
PH01000754G0620	0.39	0.41	0.98	0.12	0.51	0.23	0.49	(1.03)	1.45E-01	4.82E-01	---NA---
PH01047944G0010	0.73	0.45	0.64	0.27	0.24	0.38	0.49	(1.03)	1.56E-02	1.10E-01	pentatricopeptide_repeat-containing_protein
PH01000590G0070	11.73	13.69	11.31	8.55	4.14	5.31	0.49	(1.03)	7.69E-05	1.51E-03	protein_kinase
PH01004456G0020	8.55	9.03	7.04	4.69	2.64	4.74	0.49	(1.03)	8.65E-05	1.67E-03	6-phosphogluconolactonase_family_expressed
PH01000009G1680	4.11	4.61	3.90	2.31	1.97	1.91	0.49	(1.03)	1.33E-06	4.29E-05	receptor-like_protein_kinase
PH01001766G0060	3.35	3.45	2.13	1.14	1.28	1.96	0.49	(1.03)	7.60E-03	6.48E-02	---NA---
PH01000081G1010	0.17	0.00	0.15	0.05	0.02	0.09	0.49	(1.03)	2.42E-01	6.43E-01	subtilisin-like_proteinase-like
PH01002938G0150	4.86	6.67	6.10	2.96	2.56	3.13	0.49	(1.03)	7.28E-04	9.97E-03	pyridine_nucleotide-disulphide_oxidoreductase_family
PH01002707G0220	2.95	6.20	2.58	3.58	1.00	1.17	0.49	(1.03)	3.50E-02	1.95E-01	myb_transcription_factor
PH01000056G0870	11.45	13.04	12.34	7.33	7.59	3.16	0.49	(1.03)	1.22E-04	2.23E-03	nucleoid_dna-binding-like_protein
PH01001690G0260	0.68	0.65	1.24	0.33	0.54	0.39	0.49	(1.03)	5.29E-03	4.90E-02	s-receptor_kinase_pk3_precursor-like
PH01004563G0110	0.96	0.38	2.63	0.23	0.96	0.76	0.49	(1.03)	1.19E-01	4.29E-01	serine_threonine_kinase_protein
PH01000666G0490	0.14	0.15	0.14	0.07	0.14	0.00	0.49	(1.03)	3.71E-01	7.91E-01	ccaat-binding_transcription_factor
PH01000003G0960	0.98	0.15	0.80	0.14	0.56	0.25	0.49	(1.03)	2.03E-01	5.82E-01	vps13-like_protein
PH01000410G0620	3.46	3.83	4.82	2.01	2.18	1.76	0.49	(1.03)	4.87E-05	1.02E-03	hypothetical_protein_OsI_19064
PH01000058G1400	2.55	2.58	2.13	1.58	1.14	0.84	0.49	(1.02)	5.40E-05	1.12E-03	receptor-like_protein_kinase
PH01003222G0240	1.32	3.08	1.67	0.76	0.79	1.43	0.49	(1.02)	1.34E-01	4.61E-01	bing4-like_protein
PH01000548G0610	3.42	1.82	3.41	1.14	1.29	1.81	0.49	(1.02)	2.71E-03	2.89E-02	squamosa_promoter_binding_protein_2
PH01000924G0360	2.06	2.03	0.97	0.88	0.88	0.73	0.49	(1.02)	6.90E-03	6.00E-02	41_kd_chloroplast_nucleoid_dna_binding_protein
PH01001288G0100	105.70	96.61	80.02	60.56	38.78	39.48	0.49	(1.02)	1.45E-06	4.64E-05	arabinogalactan_protein
PH01000068G1210	5.08	6.62	5.18	1.48	2.39	4.43	0.49	(1.02)	4.51E-03	4.31E-02	rna_recognition_motif_family_expressed
PH01000096G0170	47.46	55.86	38.33	32.31	17.52	19.86	0.49	(1.02)	2.35E-05	5.39E-04	subtilisin-like_proteinase-like
PH01000433G0370	40.18	76.88	42.31	31.83	22.91	23.71	0.49	(1.02)	5.84E-05	1.19E-03	speckle-type_poz_protein
PH01001504G0360	0.89	1.40	1.31	0.83	0.29	0.65	0.49	(1.02)	7.07E-03	6.12E-02	mdr-like_abc_transporter
PH01002028G0090	1.24	1.11	0.76	0.47	0.75	0.31	0.49	(1.02)	6.59E-03	5.80E-02	crk1_protein
PH01002513G0110	2.17	3.08	1.73	1.93	0.44	1.06	0.49	(1.02)	2.45E-02	1.52E-01	callose_synthase_1_catalytic_subunit
PH01002189G0010	1.17	0.75	1.08	0.34	0.82	0.32	0.49	(1.02)	2.85E-02	1.69E-01	mitochondrial_transcription_termination_factor-like_protein
PH01000570G0460	14.59	17.94	12.38	9.62	4.94	7.55	0.49	(1.02)	5.86E-05	1.19E-03	myb_family_transcription_expressed
PH01001991G0310	14.80	14.60	17.71	11.13	4.51	7.58	0.49	(1.02)	1.62E-04	2.83E-03	myb_family_transcription_expressed
PH01001292G0350	4.64	1.43	2.06	1.01	2.09	0.90	0.49	(1.02)	2.47E-02	1.53E-01	nac_domain_transcription_expressed
PH01000300G0900	1.02	1.42	1.03	0.55	0.64	0.52	0.49	(1.02)	5.91E-04	8.37E-03	receptor-like_protein_kinase
PH01000144G0360	2.35	2.38	5.02	0.72	2.34	1.74	0.49	(1.02)	2.42E-02	1.51E-01	hypothetical_protein_OsI_15808
PH01000084G0620	5.05	9.23	8.17	3.08	4.61	3.38	0.49	(1.02)	9.74E-04	1.26E-02	auxin-induced_protein
PH01000642G0670	3.37	2.07	2.71	1.03	1.06	1.93	0.49	(1.02)	2.74E-02	1.64E-01	n-acetylglucosaminyltransferase_i-like_protein
PH01000178G0210	0.45	0.12	0.07	0.00	0.11	0.20	0.49	(1.02)	5.43E-01	9.36E-01	Os06g0613000,_partial
PH01002526G0070	0.51	0.14	0.08	0.00	0.13	0.23	0.49	(1.02)	5.43E-01	9.36E-01	glucan_endo-_-beta-glucosidase_7_expressed
PH01000788G0540	3.54	4.35	3.94	3.32	1.47	1.04	0.49	(1.02)	5.05E-03	4.73E-02	iron_deficiency_protein_ids3
PH01000421G0660	28.86	33.19	23.27	17.88	11.38	12.84	0.49	(1.02)	4.41E-06	1.25E-04	zinc_finger
PH01002593G0160	1.09	2.19	1.17	1.15	0.65	0.39	0.49	(1.02)	5.85E-02	2.75E-01	hypothetical_protein_OsI_31488
PH01000219G0350	0.41	0.13	0.49	0.27	0.12	0.11	0.49	(1.02)	1.21E-01	4.35E-01	diphosphate-fructose-6-phosphate_1-phosphotransferase
PH01000468G0490	1.69	2.40	1.66	1.16	0.92	0.77	0.49	(1.02)	6.06E-03	5.42E-02	secondary_cell_wall-related_glycosyltransferase_family_expressed
PH01000862G0210	0.32	0.90	0.60	0.61	0.00	0.29	0.49	(1.02)	1.72E-01	5.31E-01	---NA---
PH01004539G0070	0.11	0.00	0.10	0.11	0.00	0.00	0.49	(1.02)	7.05E-01	1.00E+00	tpa:_response_regulator
PH01001491G0200	12.85	15.36	15.06	10.87	4.62	5.89	0.49	(1.02)	9.49E-04	1.24E-02	Os10g0364900
PH01202195G0010	131.77	132.05	107.89	55.79	74.27	53.68	0.49	(1.02)	2.80E-08	1.26E-06	3_-n-debenzoyltaxol_n-benzoyltransferase_-like
PH01000120G1210	15.86	16.86	21.30	8.17	10.43	8.14	0.49	(1.01)	2.10E-07	8.08E-06	chlorophyll_a_b-binding_protein_precursor
PH01002819G0160	0.00	0.29	0.26	0.00	0.27	0.00	0.50	(1.01)	7.05E-01	1.00E+00	allergen-like_protein
PH01014517G0010	1.19	0.21	0.89	0.58	0.20	0.36	0.50	(1.01)	2.20E-01	6.10E-01	-9_carotenoid_cleavage_dioxygenase_expressed
PH01000903G0650	2.42	3.90	2.22	1.37	1.24	1.61	0.50	(1.01)	7.60E-04	1.03E-02	zinc_finger_(c3hc4-type_ring_finger)-like_protein
PH01001182G0340	0.21	0.23	0.27	0.12	0.15	0.08	0.50	(1.01)	8.72E-02	3.55E-01	anthocyanin_5-o-glucosyltransferase
PH01000243G0670	0.11	0.24	0.29	0.00	0.11	0.21	0.50	(1.01)	5.31E-01	9.26E-01	protein_serine_threonine_kinase
PH01000271G0680	4.49	2.03	1.53	1.63	1.40	0.97	0.50	(1.01)	1.95E-02	1.29E-01	Os01g0617800
PH01000097G0760	0.18	0.31	0.26	0.11	0.21	0.05	0.50	(1.01)	9.21E-02	3.67E-01	ac092388_20_myosin_heavy_chain
PH01000507G0130	3.94	4.47	3.29	2.25	1.74	1.82	0.50	(1.01)	3.95E-04	5.94E-03	plastidic_general_dicarboxylate_transporter
PH01000185G0610	0.26	0.28	0.25	0.00	0.39	0.00	0.50	(1.01)	3.80E-01	8.00E-01	grf_zinc_finger_family_protein
PH01005189G0060	3.43	5.47	3.00	1.45	2.04	2.43	0.50	(1.01)	7.53E-03	6.43E-02	hypothetical_protein_OsI_27752
PH01000298G0170	2.80	2.07	3.16	1.23	1.89	0.86	0.50	(1.01)	1.82E-03	2.09E-02	dna-binding_protein_wrky2-like
PH01107020G0010	20.76	13.71	17.88	9.85	6.05	10.11	0.50	(1.01)	4.05E-05	8.67E-04	dna-binding_protein_gt-2
PH01004389G0050	1.01	2.14	2.94	1.75	1.01	0.27	0.50	(1.01)	8.24E-02	3.43E-01	sec61_alpha_form_2
PH01000006G0880	2.97	5.68	3.40	3.06	1.68	1.26	0.50	(1.01)	1.44E-02	1.04E-01	Os12g0507400
PH01000033G0840	0.07	0.16	0.05	0.07	0.00	0.07	0.50	(1.01)	7.00E-01	1.00E+00	unnamed_protein_product,_partial
PH01001034G0130	0.64	0.27	0.08	0.49	0.00	0.00	0.50	(1.01)	4.90E-01	9.02E-01	dihydroneopterin_aldolase
PH01002652G0230	0.79	0.93	0.86	0.15	0.55	0.57	0.50	(1.01)	6.68E-02	3.01E-01	ap2_domain_containing_expressed
PH01001775G0330	283.42	229.64	299.17	145.53	134.74	124.07	0.50	(1.01)	4.61E-09	2.44E-07	harpin-induced_protein_1_containing_expressed
PH01001067G0170	1.37	0.43	0.66	0.47	0.32	0.44	0.50	(1.01)	5.02E-02	2.49E-01	receptor_kinase_5
PH01001481G0030	1.25	2.26	0.71	0.84	0.75	0.51	0.50	(1.01)	4.64E-02	2.36E-01	hypothetical_protein_OsJ_11552
PH01001180G0090	0.68	0.54	0.32	0.29	0.14	0.34	0.50	(1.01)	4.95E-02	2.46E-01	associated_with_hox_family_expressed
PH01000524G0080	0.53	1.25	0.59	0.43	0.16	0.59	0.50	(1.01)	6.11E-02	2.84E-01	staphylococcal_nucleaseue_family_expressed
PH01000204G0250	3.67	12.21	14.31	2.66	7.80	4.58	0.50	(1.01)	6.27E-02	2.88E-01	---NA---
PH01000640G0730	6.95	8.24	6.33	4.90	2.67	3.15	0.50	(1.01)	2.63E-04	4.28E-03	Os07g0557700
PH01002069G0320	0.13	0.14	0.06	0.00	0.04	0.12	0.50	(1.01)	4.26E-01	8.44E-01	potasium_transporter
PH01000240G0310	2.06	2.11	2.00	0.69	1.65	0.74	0.50	(1.01)	1.50E-03	1.81E-02	amp-binding_enzyme_family_expressed
PH01000126G0380	1.97	0.32	2.32	0.44	0.76	1.10	0.50	(1.01)	1.32E-01	4.57E-01	hypothetical_protein_OsI_01936
PH01000153G0790	5.04	7.46	10.64	3.74	4.14	3.67	0.50	(1.00)	7.33E-04	1.00E-02	---NA---
PH01000814G0820	3.22	4.05	2.28	1.92	1.87	0.97	0.50	(1.00)	3.75E-03	3.73E-02	wrky_transcription_factor-like
PH01000212G1050	1.10	1.38	0.95	0.43	0.60	0.68	0.50	(1.00)	1.16E-02	8.90E-02	Os05g0140600
PH01000268G0810	9.93	14.39	10.75	6.90	5.55	5.03	0.50	(1.00)	9.29E-06	2.40E-04	33_kda_secretory
PH01160280G0010	3.22	1.17	2.44	0.79	1.37	1.24	0.50	(1.00)	1.75E-02	1.20E-01	y6325_orysj_ame:_full=_b3_domain-containing_protein_os06g0632500
PH01000490G0470	0.05	0.05	0.09	0.02	0.07	0.00	0.50	(1.00)	3.07E-01	7.23E-01	os07g40810-like_partial
PH01003243G0070	5.37	4.98	4.38	2.85	2.73	1.77	0.50	(1.00)	1.57E-05	3.79E-04	leucine_rich_repeat_family_expressed
PH01000582G0700	1.56	0.78	0.68	0.18	0.56	0.76	0.50	(1.00)	2.75E-02	1.65E-01	cysteine_expressed
PH01002373G0130	0.63	1.03	0.40	0.39	0.23	0.41	0.50	(1.00)	7.60E-02	3.26E-01	zr1_protein
PH01091146G0010	18.05	21.62	23.62	12.34	10.63	8.62	0.50	(1.00)	1.56E-07	6.13E-06	lipase
PH01002562G0040	0.30	0.48	0.38	0.58	0.00	0.00	0.50	(1.00)	4.38E-01	8.55E-01	aspartic_proteinase_nepenthesin_ii
PH01001033G0200	1.01	1.53	1.88	0.65	0.74	0.82	0.50	(1.00)	2.38E-03	2.61E-02	acid_phosphatase-like
PH01001379G0410	0.74	1.26	0.85	0.86	0.30	0.27	0.50	(1.00)	1.70E-01	5.28E-01	---NA---
PH01002200G0160	0.32	0.00	0.00	0.00	0.16	0.00	0.50	(1.00)	1.00E+00	1.00E+00	---NA---
PH01000165G1370	0.10	0.00	0.00	0.00	0.05	0.00	0.50	(1.00)	1.00E+00	1.00E+00	partial
PH01000069G1130	0.15	0.00	0.00	0.00	0.07	0.00	0.50	(1.00)	1.00E+00	1.00E+00	crk1_protein
PH01003996G0070	1.92	0.41	0.49	0.61	0.45	0.35	0.50	(1.00)	9.13E-02	3.65E-01	protein_kinase_domain_containing_expressed
PH01002230G0220	0.12	0.17	0.25	0.08	0.08	0.11	0.50	(1.00)	7.53E-02	3.24E-01	tetratricopeptide_repeat
PH01001170G0360	43.88	59.19	65.99	24.63	35.73	24.18	0.50	(1.00)	1.23E-06	4.00E-05	peroxidase
PH01000130G1610	0.28	0.07	0.18	0.09	0.03	0.14	0.50	(1.00)	1.97E-01	5.73E-01	nodulin-like_protein
PH01001365G0480	0.13	0.09	0.11	0.09	0.04	0.04	0.50	(1.00)	4.15E-01	8.32E-01	monooxygenase_1
PH01000095G0440	4.46	6.92	5.81	2.96	2.84	2.80	0.50	(1.00)	7.90E-07	2.70E-05	hypothetical_protein_OsI_06007
PH01000160G0640	6.26	4.72	4.86	2.25	3.25	2.43	0.50	(1.00)	4.05E-06	1.16E-04	zinc_finger_family_expressed
PH01001828G0100	0.67	0.61	0.37	0.37	0.22	0.23	0.50	(1.00)	4.03E-02	2.15E-01	nitrite_transporter
PH01000158G0530	2.72	2.89	5.76	1.75	1.21	2.74	0.50	(1.00)	5.72E-02	2.71E-01	3-oxoacyl_carrier_protein_synthase
PH01000044G0920	4.57	5.44	3.78	1.68	2.83	2.40	0.50	(1.00)	1.55E-03	1.86E-02	H0701F11.5
PH01000488G0680	8.86	8.91	9.21	4.97	3.81	4.75	0.50	(1.00)	2.96E-05	6.63E-04	cytochrome_p450
PH01000069G0020	0.25	0.13	0.31	0.00	0.12	0.22	0.50	(1.00)	5.31E-01	9.26E-01	replication_protein_a2
PH01000793G0050	6.23	7.54	6.25	3.24	3.60	3.19	0.50	(1.00)	1.34E-06	4.33E-05	transcription_factor
PH01000466G0450	0.39	1.39	1.00	0.50	0.65	0.24	0.50	(1.00)	1.64E-01	5.17E-01	2og-fe_oxygenase_family_expressed
PH01007294G0020	1.16	2.29	2.11	0.81	1.26	0.72	0.50	(0.99)	8.39E-03	6.98E-02	btb_and_taz_domain_protein
PH01003084G0170	2.94	1.54	2.37	0.76	1.36	1.31	0.50	(0.99)	2.94E-03	3.09E-02	integral_membrane
PH01001876G0380	11.94	14.06	10.73	8.33	5.16	4.94	0.50	(0.99)	1.18E-05	2.95E-04	aaa-type_atpase-like
PH01053605G0010	1.49	3.31	0.95	1.44	0.99	0.45	0.50	(0.99)	1.13E-01	4.16E-01	glucose-6-phosphate_phosphate-_tranlocator
PH01155022G0010	1.65	1.46	0.35	0.27	1.10	0.37	0.50	(0.99)	2.08E-01	5.91E-01	uncharacterized_cog1678_family_expressed
PH01000604G0860	172.73	174.76	113.63	101.83	62.73	67.03	0.50	(0.99)	2.31E-05	5.31E-04	myb_transcription_factor
PH01002125G0250	0.53	0.53	0.57	0.41	0.31	0.10	0.50	(0.99)	2.65E-02	1.60E-01	receptor-like_protein_kinase
PH01000047G0030	22.51	32.01	25.24	18.63	11.85	9.60	0.50	(0.99)	4.79E-05	1.00E-03	triacylglycerol_lipase
PH01005134G0090	120.37	141.25	131.23	74.30	74.16	48.95	0.50	(0.99)	2.84E-07	1.07E-05	histone_h4
PH01000664G0640	1.23	0.62	0.71	0.11	0.64	0.53	0.50	(0.99)	7.22E-02	3.16E-01	dof_zinc_finger_protein
PH01001031G0350	7.44	4.80	6.08	1.92	4.24	3.07	0.50	(0.99)	3.89E-04	5.87E-03	protein_disulfide_isomerase_2_precursor
PH01001063G0380	1.28	2.14	1.98	1.16	0.98	0.58	0.50	(0.99)	4.94E-03	4.65E-02	berberine_bridge_enzyme
PH01000022G1070	168.29	196.72	163.68	101.80	99.61	64.68	0.50	(0.99)	7.29E-07	2.51E-05	histone_h4
PH01000077G1790	0.49	0.68	0.66	0.26	0.21	0.44	0.50	(0.99)	1.73E-02	1.19E-01	---NA---
PH01002075G0050	1.87	1.79	1.92	1.00	0.91	0.89	0.50	(0.99)	9.06E-05	1.73E-03	receptor-like_protein_kinase
PH01003209G0010	0.00	0.02	0.09	0.02	0.00	0.04	0.50	(0.99)	4.07E-01	8.25E-01	leucine_rich_repeat_family_expressed
PH01002999G0080	7.94	5.38	6.76	2.82	3.33	3.97	0.50	(0.99)	1.44E-06	4.62E-05	receptor-like_protein_kinase
PH01003373G0050	0.45	0.96	0.72	0.65	0.11	0.31	0.50	(0.99)	1.79E-01	5.42E-01	---NA---
PH01000021G1290	0.39	0.27	0.27	0.14	0.23	0.10	0.50	(0.99)	2.38E-02	1.49E-01	abc_transporter_family_expressed
PH01000041G0270	2.15	3.71	1.89	1.57	0.85	1.48	0.50	(0.99)	4.93E-03	4.64E-02	cytochrome_p450
PH01001738G0150	2.74	2.04	1.92	1.06	0.91	1.41	0.50	(0.99)	1.92E-03	2.19E-02	reverse_transcriptase
PH01000000G2700	0.50	0.13	0.20	0.00	0.25	0.17	0.50	(0.99)	2.77E-01	6.85E-01	spx_(syg1_pho81_xpr1)_domain-containing
PH01000342G0910	0.00	0.09	0.02	0.05	0.00	0.00	0.50	(0.99)	7.12E-01	1.00E+00	endo-beta-_-glucanase
PH01001057G0020	0.05	0.16	0.14	0.05	0.07	0.06	0.50	(0.99)	1.51E-01	4.93E-01	kinase_interacting_protein_1
PH01000212G0840	4.26	5.74	5.11	3.28	2.54	1.81	0.50	(0.99)	2.49E-05	5.70E-04	myb_transcription_factor
PH01002335G0290	0.60	0.51	0.58	0.23	0.48	0.14	0.50	(0.99)	3.66E-02	2.00E-01	cral_trio_domain_containing_expressed
PH01001729G0310	0.00	0.15	0.12	0.13	0.00	0.00	0.51	(0.99)	5.56E-01	9.45E-01	ring_finger_protein_10
PH01004658G0020	0.17	0.36	0.11	0.24	0.00	0.08	0.51	(0.98)	4.33E-01	8.51E-01	tnfr-like_receptor_kinase
PH01001556G0340	0.90	1.36	0.41	0.37	0.51	0.46	0.51	(0.98)	2.00E-01	5.78E-01	calmodulin-like_protein
PH01000263G0760	16.98	20.91	18.03	9.56	10.96	7.74	0.51	(0.98)	1.80E-07	7.00E-06	ag-motif_binding_protein-4
PH01000949G0510	0.15	0.79	0.47	0.43	0.15	0.14	0.51	(0.98)	3.52E-01	7.73E-01	hypothetical_protein_OsI_18158
PH01000005G0270	3.15	3.63	3.26	2.05	1.86	1.17	0.51	(0.98)	8.22E-05	1.60E-03	Os11g0580000
PH01003142G0200	4.10	3.54	1.43	0.85	2.21	1.53	0.51	(0.98)	1.79E-02	1.22E-01	udp-glucose:_flavonoid_7-o-glucosyltransferase
PH01000090G0200	1.10	1.62	1.04	0.58	0.80	0.52	0.51	(0.98)	2.19E-03	2.44E-02	hypothetical_protein_OsJ_04129
PH01000161G0560	1.44	1.29	1.59	1.02	0.68	0.48	0.51	(0.98)	1.93E-02	1.29E-01	preprotein_translocase_secy_chloroplast_precursor
PH01002229G0070	181.16	180.45	179.53	63.25	119.33	91.39	0.51	(0.98)	2.12E-06	6.51E-05	peroxidase_52_expressed
PH01002945G0220	52.78	44.70	64.37	23.11	25.04	33.82	0.51	(0.98)	3.16E-06	9.35E-05	Os10g0364900
PH01000009G2460	44.98	57.28	48.28	28.90	30.48	16.88	0.51	(0.98)	9.35E-06	2.41E-04	expansin_os-expa2
PH01003060G0240	161.66	141.24	152.07	59.91	84.97	85.65	0.51	(0.98)	5.55E-08	2.36E-06	Os05g0454500
PH01000886G0030	0.14	0.14	0.95	0.13	0.00	0.49	0.51	(0.98)	4.26E-01	8.43E-01	hypothetical_protein_OsI_07369
PH01000272G0180	3.66	4.78	3.56	2.26	2.13	1.69	0.51	(0.98)	3.75E-06	1.09E-04	B0103C08-B0602B01.7
PH01002135G0320	0.48	0.73	0.95	0.58	0.33	0.19	0.51	(0.98)	2.88E-02	1.70E-01	tpa_inf:_chloroplast_phylloquinone_biosynthesis_protein
PH01000359G0640	205.08	257.01	185.84	130.29	110.49	88.00	0.51	(0.98)	9.92E-07	3.32E-05	histone_h3
PH01000312G0670	3.59	3.88	4.64	1.98	2.46	1.71	0.51	(0.98)	2.69E-06	8.07E-05	beta-galactosidase_expressed
PH01000437G0800	0.97	0.48	1.47	0.37	0.64	0.47	0.51	(0.98)	4.83E-02	2.42E-01	cation_proton_exchanger_1a
PH01002772G0250	1.14	1.28	0.64	1.10	0.34	0.12	0.51	(0.98)	1.52E-01	4.95E-01	tuber-specific_and_sucrose-responsive_element_binding_factor
PH01002809G0210	0.49	0.35	0.72	0.16	0.49	0.15	0.51	(0.98)	2.48E-01	6.54E-01	flp2_orysj_ame:_full=flowering-promoting_factor_1-like_protein_2_ame:_full=fpf1-like_protein_2
PH01000570G0010	4.93	4.31	4.63	3.49	1.75	1.81	0.51	(0.97)	2.14E-04	3.58E-03	boron_transporter
PH01000857G0110	0.12	0.18	0.79	0.48	0.00	0.08	0.51	(0.97)	3.61E-01	7.82E-01	2og-fe_oxygenase_family_expressed
[truncated: 32,072 more rows]
[truncated: 3 more columns]
