# Supplementary material for: Genome-wide analysis and transcriptomic profiling of the auxin biosynthesis, transport and signaling family genes in moso bamboo (Phyllostachys heterocycla)
Source: BMC Genomics. 2017 Nov 13;18:870. doi: 10.1186/s12864-017-4250-0 (PMC5683460; doi:10.1186/s12864-017-4250-0)
Supplement: Supplementary file 4 — Expression of PhYUC family members in response to auxin treatment. (TXT 1 kb) [file 12864_2017_4250_MOESM4_ESM.txt]

Table 9. Expression of PhYUC family members in response to auxin treatment
Name	Gene	Mock_repeat1	Mock_repeat2	Mock_repeat3	treatment_repeat1	treatment_repeat2	treatment_repeat3	fold_change	log2fold_change	pvalue	FDR	BriefDescription
PhYUC3	PH01000209G0350	0.09	0.30	0.24	0.00	0.14	0.13	0.42	-1.24	1.23E-01	4.39E-01	flavin-containing_monooxygenase_yucca3
PhYUC8	PH01000875G0030	7.49	9.34	9.33	6.65	8.99	7.72	0.89	-0.16	4.33E-01	8.51E-01	dimethylaniline_monooxygenase
PhYUC12	PH01003231G0010	0.00	0.03	0.00	0.00	0.03	0.00	0.94	-0.09	1.00E+00	1.00E+00	flavin_containing_monooxygenase_3_-like
PhYUC1	PH01000006G2190	0.00	0.17	0.05	0.08	0.08	0.07	1.04	0.06	1.00E+00	1.00E+00	dimethylaniline_monooxygenase
PhYUC7	PH01000262G0940	1.93	1.10	1.88	1.73	2.44	1.62	1.18	0.24	4.09E-01	8.26E-01	flavin-containing_monooxygenase_3_-like
PhYUC2	PH01000094G0340	0.21	0.22	0.09	0.00	0.35	0.31	1.28	0.35	8.41E-01	1.00E+00	flavin-containing_monooxygenase_yucca3
PhYUC5	PH01000209G0380	1.36	0.89	0.47	0.61	1.78	1.99	1.61	0.69	2.03E-01	5.83E-01	flavin-containing_monooxygenase_yucca3
PhYUC13	PH01003290G0170	0.18	0.96	0.74	1.74	1.80	1.88	2.88	1.52	6.63E-04	9.22E-03	flavin-containing_monooxygenase_yucca3
PhYUC4	PH01000209G0370	0.50	0.53	0.48	0.96	2.43	2.94	4.21	2.07	8.21E-06	2.15E-04	flavin-containing_monooxygenase_yucca3
PhYUC9	PH01002317G0180	0.00	0.05	0.00	0.00	0.05	0.23	5.20	2.38	1.68E-01	5.24E-01	dimethylaniline_monooxygenase
PhYUC10	PH01002560G0100	0.00	0.00	0.00	0.00	0.00	0.00	NA	NA	1.00E+00	1.00E+00	dimethylaniline_monooxygenase
PhYUC11	PH01002882G0160	0.00	0.00	0.00	0.00	0.00	0.00	NA	NA	1.00E+00	1.00E+00	dimethylaniline_monooxygenase
PhYUC6	PH01000262G0890	0.00	0.00	0.00	0.00	0.00	0.00	NA	NA	1.00E+00	1.00E+00	flavin_containing_monooxygenase_3_-like
