# Supplementary material for: Genome-wide analysis and transcriptomic profiling of the auxin biosynthesis, transport and signaling family genes in moso bamboo (Phyllostachys heterocycla)
Source: BMC Genomics. 2017 Nov 13;18:870. doi: 10.1186/s12864-017-4250-0 (PMC5683460; doi:10.1186/s12864-017-4250-0)
Supplement: Supplementary file 5 — Expression of PhPIN/PhPILS family members in response to auxin treatment. (TXT 1 kb) [file 12864_2017_4250_MOESM5_ESM.txt]

Table 10. Expression of PhPIN/PhPILS family members in response to auxin treatment
Name	Gene name	Mock_repeat1	Mock_repeat2	Mock_repeat3	treatment_repeat1	treatment_repeat2	treatment_repeat3	fold_change	log2fold_change	pvalue	FDR	BriefDescription
PhPILS5	PH01000642G0520	12.41	18.09	15.29	6.22	7.16	6.18	0.43	-1.23	2.87E-10	1.83E-08	auxin_efflux_carrier
PhPILS7	PH01001573G0200	4.70	6.03	4.16	4.97	3.51	3.78	0.82	-0.28	2.37E-01	6.36E-01	auxin_efflux_carrier
PhPILS6	PH01000813G0450	12.12	10.15	13.76	8.99	13.38	11.27	0.93	-0.10	6.51E-01	1.00E+00	auxin_efflux_carrier
PhPILS3	PH01000112G0430	10.35	8.18	12.70	10.85	11.50	12.43	1.11	0.16	3.52E-01	7.73E-01	auxin_efflux_carrier
PhPILS2	PH01000070G0050	1.86	1.23	1.57	1.85	1.76	1.69	1.14	0.18	5.45E-01	9.37E-01	auxin_efflux_carrier
PhPILS4	PH01000261G0540	0.34	0.18	0.16	0.53	0.00	0.27	1.18	0.23	7.65E-01	1.00E+00	auxin_efflux_carrier
PhPIN3	PH01000484G0740	41.14	50.02	38.52	69.01	58.93	57.44	1.43	0.52	2.38E-03	2.61E-02	tpa:_auxin_efflux_carrier
PhPIN2	PH01000065G0400	92.96	94.87	100.87	172.59	175.64	164.85	1.78	0.83	3.69E-08	1.63E-06	tpa:_auxin_efflux_carrier
PhPILS1	PH01000009G1330	1.76	1.17	1.65	2.58	3.54	2.42	1.87	0.90	1.18E-04	2.18E-03	auxin_efflux_carrier
PhPIN4	PH01000498G0530	6.27	5.00	4.16	10.32	9.60	10.99	2.00	1.00	1.60E-07	6.25E-06	tpa:_auxin_efflux_carrier
PhPILS8	PH01002616G0280	1.14	0.72	1.45	2.97	2.57	2.83	2.53	1.34	3.39E-06	9.95E-05	auxin_efflux_carrier
PhPIN5	PH01000717G0260	12.58	14.35	11.05	35.60	32.06	30.94	2.60	1.38	2.34E-15	3.03E-13	tpa:_auxin_efflux_carrier
PhPIN6	PH01003160G0100	0.00	0.00	0.00	0.00	0.00	0.00	NA	NA	1.00E+00	1.00E+00	tpa:_auxin_efflux_carrier
PhPIN1	PH01000051G0950	#N/A	#N/A	#N/A	#N/A	#N/A	#N/A	#N/A	#N/A	#N/A	#N/A	#N/A
