# Supplementary material for: Genome-wide analysis and transcriptomic profiling of the auxin biosynthesis, transport and signaling family genes in moso bamboo (Phyllostachys heterocycla)
Source: BMC Genomics. 2017 Nov 13;18:870. doi: 10.1186/s12864-017-4250-0 (PMC5683460; doi:10.1186/s12864-017-4250-0)
Supplement: Supplementary file 6 — Expression of PhLAX family members in response to auxin treatment. (TXT 1 kb) [file 12864_2017_4250_MOESM6_ESM.txt]

Table 11. Expression of PhLAX family members in response to auxin treatment
Name	Gene name	Mock_repeat1	Mock_repeat2	Mock_repeat3	treatment_repeat1	treatment_repeat2	treatment_repeat3	fold_change	log2fold_change	pvalue	FDR	BriefDescription
PhLAX6	PH01001222G0340	11.19	11.42	13.01	5.44	8.10	5.17	0.53	-0.93	3.46E-06	1.01E-04	aux1-like_permease
PhLAX4	PH01000373G0290	15.15	16.07	17.74	9.13	9.45	8.79	0.56	-0.84	4.40E-07	1.58E-05	aux1-like_permease
PhLAX1	PH01000004G3230	25.62	32.68	23.71	24.35	14.34	12.99	0.63	-0.67	6.31E-03	5.60E-02	aux1-like_permease
PhLAX7	PH01003226G0090	16.71	18.53	23.39	20.31	16.44	16.06	0.90	-0.15	4.71E-01	8.85E-01	aux1-like_permease
PhLAX5	PH01000413G0700	3.92	3.08	3.10	4.61	2.52	3.40	1.04	0.06	7.55E-01	1.00E+00	aux1-like_permease
PhLAX2	PH01000090G0510	13.62	16.60	14.51	21.38	20.54	19.22	1.37	0.45	4.40E-03	4.23E-02	aux1-like_permease
PhLAX3	PH01000339G0320	3.04	1.54	2.23	3.74	2.93	3.91	1.56	0.64	1.36E-02	9.97E-02	aux1-like_permease
