# Supplementary material for: Genome-wide analysis and transcriptomic profiling of the auxin biosynthesis, transport and signaling family genes in moso bamboo (Phyllostachys heterocycla)
Source: BMC Genomics. 2017 Nov 13;18:870. doi: 10.1186/s12864-017-4250-0 (PMC5683460; doi:10.1186/s12864-017-4250-0)
Supplement: Supplementary file 7 — Expression of PhAFB family members in response to auxin treatment. (TXT 1 kb) [file 12864_2017_4250_MOESM7_ESM.txt]

Table 12. Expression of PhAFB family members in response to auxin treatment
Name	Gene name	Mock_repeat1	Mock_repeat2	Mock_repeat3	treatment_repeat1	treatment_repeat2	treatment_repeat3	fold_change	log2fold_change	pvalue	FDR	BriefDescription
PhAFB5	PH01000115G1470	14.45	12.57	13.35	9.60	9.54	9.19	0.70	-0.51	2.18E-03	2.43E-02	f-box_containing_protein_tir1
PhAFB4	PH01000080G0540	5.29	5.94	5.17	5.14	3.58	3.78	0.76	-0.39	6.83E-02	3.05E-01	f-box_containing_protein_tir1
PhAFB6	PH01000173G0090	5.11	5.32	5.03	4.60	3.45	4.53	0.81	-0.30	1.52E-01	4.96E-01	f-box_containing_protein_tir1
PhAFB2	PH01000035G0470	7.01	7.18	7.04	7.16	5.85	4.88	0.84	-0.25	2.23E-01	6.15E-01	f-box_containing_protein_tir1
PhAFB8	PH01000899G0100	20.16	24.95	24.14	20.44	19.65	19.43	0.86	-0.22	2.16E-01	6.04E-01	f-box_containing_protein_tir1
PhAFB3	PH01000038G1830	12.82	14.46	12.53	12.28	12.59	13.47	0.96	-0.05	8.18E-01	1.00E+00	f-box_containing_protein_tir1
PhAFB10	PH01001592G0190	13.14	14.80	15.11	16.24	12.67	13.63	0.99	-0.02	1.00E+00	1.00E+00	f-box_containing_protein_tir1
PhAFB7	PH01000245G0260	24.47	24.98	26.12	27.27	25.86	27.37	1.06	0.09	4.93E-01	9.03E-01	f-box_containing_protein_tir1
PhAFB1	PH01000016G0700	13.23	12.22	15.12	13.81	14.78	14.66	1.07	0.09	5.00E-01	9.09E-01	f-box_containing_protein_tir1
PhAFB9	PH01000943G0520	5.62	4.88	6.88	6.43	6.14	6.27	1.08	0.12	4.82E-01	8.94E-01	f-box_containing_protein_tir1
