# Supplementary material for: Genome-wide analysis and transcriptomic profiling of the auxin biosynthesis, transport and signaling family genes in moso bamboo (Phyllostachys heterocycla)
Source: BMC Genomics. 2017 Nov 13;18:870. doi: 10.1186/s12864-017-4250-0 (PMC5683460; doi:10.1186/s12864-017-4250-0)
Supplement: Supplementary file 8 — Expression of PhIAA family members in response to auxin treatment. (TXT 5 kb) [file 12864_2017_4250_MOESM8_ESM.txt]

Table 13. Expression of PhIAA family members in response to auxin treatment
Name	Gene name	Mock_repeat1	Mock_repeat2	Mock_repeat3	treatment_repeat1	treatment_repeat2	treatment_repeat3	fold_change	log2fold_change	pvalue	FDR	BriefDescription
PhIAA7	PH01000212G0710	0.53	0.56	0.84	0.85	0.26	0.32	0.74	-0.43	5.34E-01	9.29E-01	aux_iaa_protein
PhIAA36	PH01004159G0030	36.27	27.20	36.09	23.13	27.03	25.22	0.76	-0.40	2.37E-02	1.49E-01	aux_iaa_protein
PhIAA16	PH01000626G0040	33.31	34.03	35.61	23.56	27.22	29.67	0.78	-0.36	3.35E-02	1.89E-01	auxin_response_factor_expressed
PhIAA20	PH01001098G0440	4.21	3.61	4.17	3.05	4.21	2.44	0.81	-0.31	3.70E-01	7.90E-01	auxin-induced_protein
PhIAA12	PH01000429G1070	36.12	26.53	36.99	24.13	33.89	33.41	0.92	-0.12	5.64E-01	9.50E-01	aux_iaa_protein
PhIAA29	PH01001792G0060	16.74	11.04	9.74	11.96	10.11	13.23	0.94	-0.09	7.70E-01	1.00E+00	aux_iaa_protein
PhIAA30	PH01002806G0200	2.11	2.17	2.34	2.20	1.98	2.06	0.94	-0.09	7.43E-01	1.00E+00	auxin_response_factor_expressed
PhIAA6	PH01000116G0910	6.96	7.17	7.45	6.45	6.78	7.38	0.95	-0.07	7.56E-01	1.00E+00	auxin_response_factor_expressed
PhIAA19	PH01000812G0170	19.83	22.44	25.89	22.43	25.56	17.39	0.96	-0.06	8.33E-01	1.00E+00	aux_iaa_protein
PhIAA17	PH01000627G0150	14.60	8.32	9.45	8.36	10.28	14.56	1.03	0.04	8.38E-01	1.00E+00	aux_iaa_protein
PhIAA18	PH01000676G0500	7.78	4.34	7.59	6.93	6.87	6.57	1.03	0.05	8.24E-01	1.00E+00	aux_iaa_protein
PhIAA11	PH01000384G0170	5.67	5.43	7.30	6.20	6.06	6.97	1.04	0.06	6.63E-01	1.00E+00	auxin_response_factor_expressed
PhIAA42	PH01007612G0010	15.75	12.87	16.65	16.13	15.42	17.82	1.09	0.12	4.07E-01	8.24E-01	auxin_response_factor_expressed
PhIAA9	PH01000222G0180	11.64	11.41	13.10	14.71	12.48	15.82	1.19	0.25	1.15E-01	4.21E-01	auxin_response_factor_expressed
PhIAA34	PH01003595G0090	98.30	112.91	88.76	145.90	113.10	118.42	1.26	0.33	5.08E-02	2.50E-01	aux_iaa_protein
PhIAA35	PH01003631G0130	18.55	16.30	19.06	19.61	22.53	26.69	1.28	0.35	3.15E-02	1.81E-01	auxin_response_factor_expressed
PhIAA43	PH01014988G0010	37.91	39.40	33.50	59.50	44.63	39.19	1.29	0.37	4.44E-02	2.29E-01	aux_iaa_protein
PhIAA33	PH01003333G0020	6.07	5.81	7.72	12.40	7.38	5.87	1.31	0.39	1.77E-01	5.40E-01	aux_iaa_protein
PhIAA37	PH01004448G0020	8.10	5.64	8.63	9.80	9.46	11.06	1.36	0.44	2.81E-02	1.67E-01	aux_iaa_protein
PhIAA32	PH01003159G0100	37.10	48.25	53.11	63.10	58.96	70.95	1.39	0.48	5.91E-03	5.32E-02	auxin-induced_protein
PhIAA40	PH01005434G0050	20.97	26.23	19.98	32.09	30.84	34.60	1.45	0.54	1.57E-03	1.87E-02	aux_iaa_protein
PhIAA27	PH01001669G0110	8.39	7.80	6.93	14.74	8.71	11.20	1.50	0.58	8.46E-03	7.02E-02	aux_iaa_protein
PhIAA1	PH01000003G3650	179.82	231.61	174.80	365.30	258.50	331.44	1.63	0.70	1.68E-04	2.92E-03	aux_iaa_protein
PhIAA13	PH01000497G0760	73.27	129.07	137.31	165.19	232.04	161.03	1.64	0.72	1.59E-03	1.89E-02	aux_iaa_protein
PhIAA10	PH01000356G1070	18.62	20.43	21.45	40.36	36.19	32.24	1.80	0.85	3.90E-07	1.42E-05	aux_iaa_protein
PhIAA3	PH01000025G1630	44.35	59.52	53.30	106.17	84.29	93.03	1.80	0.85	1.34E-06	4.31E-05	auxin-induced_protein
PhIAA22	PH01001154G0590	55.26	76.25	70.97	125.88	135.88	144.93	2.01	1.01	4.28E-09	2.28E-07	auxin-responsive_protein_expressed
PhIAA2	PH01000025G1600	113.92	142.95	155.45	283.66	319.87	319.10	2.24	1.16	5.56E-12	4.53E-10	auxin-responsive_protein_expressed
PhIAA26	PH01001580G0170	24.70	30.68	25.74	61.29	58.27	64.35	2.27	1.18	1.08E-12	9.71E-11	aux_iaa_protein
PhIAA5	PH01000105G1710	21.11	34.79	32.38	63.55	70.86	67.54	2.29	1.19	7.11E-10	4.20E-08	auxin-induced_protein
PhIAA38	PH01005193G0070	40.36	64.62	66.06	121.65	143.24	127.56	2.29	1.20	1.02E-09	5.93E-08	auxin-responsive_protein_expressed
PhIAA39	PH01005322G0010	19.74	23.58	26.41	45.69	59.87	60.39	2.38	1.25	1.87E-12	1.60E-10	auxin_response_factor_expressed
PhIAA21	PH01001119G0310	0.21	0.46	0.27	1.14	0.64	0.58	2.51	1.33	3.25E-02	1.84E-01	auxin-induced_protein
PhIAA14	PH01000554G0550	136.41	171.30	184.24	417.77	474.60	425.67	2.68	1.42	4.72E-17	7.43E-15	aux_iaa_protein
PhIAA8	PH01000214G1340	15.39	13.07	15.23	31.84	40.55	48.16	2.76	1.46	4.03E-15	5.01E-13	aux_iaa_protein
PhIAA31	PH01003159G0070	28.26	28.89	37.88	69.81	101.49	102.86	2.88	1.53	3.11E-15	3.91E-13	aux_iaa_protein
PhIAA41	PH01005757G0030	65.40	77.96	69.12	304.96	255.34	335.97	4.22	2.08	1.46E-31	7.71E-29	aux_iaa_protein
PhIAA28	PH01001671G0190	0.13	0.14	0.73	1.73	1.92	1.39	5.06	2.34	4.62E-05	9.74E-04	aux_iaa_protein
PhIAA24	PH01001446G0210	9.97	10.81	11.33	60.93	50.38	63.77	5.45	2.45	7.38E-40	7.11E-37	auxin-induced_protein
PhIAA4	PH01000075G0200	7.85	11.98	9.92	53.65	50.07	60.73	5.53	2.47	4.03E-36	2.98E-33	nt-_deduced_protein
PhIAA25	PH01001567G0470	17.44	20.38	20.59	119.35	116.97	147.55	6.57	2.72	6.68E-52	1.33E-48	aux_iaa_protein
PhIAA23	PH01001175G0280	55.18	88.71	78.08	491.11	469.68	503.07	6.59	2.72	7.10E-43	8.36E-40	nt-_deduced_protein
PhIAA15	PH01000592G0620	32.76	34.56	34.22	308.98	200.97	331.68	8.29	3.05	2.86E-46	4.13E-43	nt-_deduced_protein
