# Supplementary material for: Genome-wide analysis and transcriptomic profiling of the auxin biosynthesis, transport and signaling family genes in moso bamboo (Phyllostachys heterocycla)
Source: BMC Genomics. 2017 Nov 13;18:870. doi: 10.1186/s12864-017-4250-0 (PMC5683460; doi:10.1186/s12864-017-4250-0)
Supplement: Supplementary file 9 — Expression of PhARF family members in response to auxin treatment. (TXT 5 kb) [file 12864_2017_4250_MOESM9_ESM.txt]

Table 14. Expression of PhARF family members in response to auxin treatment
Name	Gene Name	Mock_repeat1	Mock_repeat2	Mock_repeat3	treatment_repeat1	treatment_repeat2	treatment_repeat3	fold_change	log2fold_change	pvalue	FDR	BriefDescription
PhARF9	PH01000093G0670	33.93	27.59	33.02	16.90	13.63	20.55	0.54	-0.89	3.33E-06	9.80E-05	auxin_response_factor_partial
PhARF24	PH01000626G0040	33.31	34.03	35.61	23.56	27.22	29.67	0.78	-0.36	3.35E-02	1.89E-01	auxin_response_factor_expressed
PhARF25	PH01000667G0020	14.88	13.67	13.78	11.43	10.71	11.47	0.79	-0.33	4.95E-02	2.46E-01	auxin_response_factor_expressed
PhARF18	PH01000277G0820	4.99	4.83	5.21	4.41	3.75	3.84	0.80	-0.33	9.84E-02	3.82E-01	auxin_response_factor_expressed
PhARF15	PH01000227G0020	10.62	9.55	10.90	8.20	8.11	9.16	0.82	-0.29	9.53E-02	3.74E-01	auxin_response_factor_partial
PhARF38	PH01003096G0200	0.56	0.41	0.56	0.62	0.35	0.33	0.85	-0.23	5.70E-01	9.54E-01	auxin_response_factor_7a
PhARF37	PH01002857G0060	14.75	14.18	14.36	12.14	12.92	12.54	0.87	-0.20	2.32E-01	6.30E-01	auxin_response_factor_expressed
PhARF29	PH01001555G0390	56.17	40.73	59.62	43.35	40.38	52.86	0.87	-0.20	3.39E-01	7.59E-01	auxin_response_factor_partial
PhARF13	PH01000183G0570	4.01	4.11	5.12	3.83	3.79	4.30	0.90	-0.15	4.47E-01	8.64E-01	auxin_response_factor_partial
PhARF17	PH01000259G1120	23.06	22.93	26.91	19.20	21.72	25.43	0.91	-0.14	4.72E-01	8.86E-01	auxin_response_factor_partial
PhARF23	PH01000623G0440	20.74	17.81	23.61	19.56	16.08	22.33	0.93	-0.10	6.49E-01	1.00E+00	auxin_response_factor_partial
PhARF19	PH01000305G0690	4.50	5.69	4.62	4.02	5.06	4.77	0.94	-0.10	6.82E-01	1.00E+00	auxin_response_factor_10
PhARF35	PH01002806G0200	2.11	2.17	2.34	2.20	1.98	2.06	0.94	-0.09	7.43E-01	1.00E+00	auxin_response_factor_expressed
PhARF11	PH01000116G0910	6.96	7.17	7.45	6.45	6.78	7.38	0.95	-0.07	7.56E-01	1.00E+00	auxin_response_factor_expressed
PhARF27	PH01001026G0300	6.15	5.11	5.23	5.13	5.38	5.92	1.00	-0.01	9.65E-01	1.00E+00	auxin_response_factor_10
PhARF4	PH01000018G0940	2.54	3.09	2.08	2.83	2.35	2.56	1.00	0.01	9.21E-01	1.00E+00	auxin_response_factor_expressed
PhARF8	PH01000087G1340	3.01	4.25	3.72	3.42	3.72	4.25	1.04	0.05	7.16E-01	1.00E+00	auxin_response_factor_partial
PhARF20	PH01000384G0170	5.67	5.43	7.30	6.20	6.06	6.97	1.04	0.06	6.63E-01	1.00E+00	auxin_response_factor_expressed
PhARF41	PH01007612G0010	15.75	12.87	16.65	16.13	15.42	17.82	1.09	0.12	4.07E-01	8.24E-01	auxin_response_factor_expressed
PhARF7	PH01000057G1420	0.96	0.14	0.40	0.61	0.42	0.61	1.09	0.13	7.97E-01	1.00E+00	auxin_response_factor_7a
PhARF22	PH01000548G0300	5.78	4.74	7.40	6.37	7.17	6.39	1.11	0.15	3.67E-01	7.87E-01	auxin_response_factor_7a
PhARF33	PH01002498G0280	3.51	2.92	3.06	2.94	4.34	3.40	1.13	0.17	3.92E-01	8.12E-01	auxin_response_factor_10
PhARF21	PH01000483G0220	24.02	22.95	24.61	26.66	25.09	29.27	1.13	0.18	2.17E-01	6.05E-01	auxin_response_factor_partial
PhARF36	PH01002850G0020	0.26	0.20	0.24	0.36	0.26	0.17	1.13	0.18	7.94E-01	1.00E+00	auxin_response_factor_expressed
PhARF14	PH01000222G0180	11.64	11.41	13.10	14.71	12.48	15.82	1.19	0.25	1.15E-01	4.21E-01	auxin_response_factor_expressed
PhARF39	PH01003631G0130	18.55	16.30	19.06	19.61	22.53	26.69	1.28	0.35	3.15E-02	1.81E-01	auxin_response_factor_expressed
PhARF1	PH01000002G3110	14.13	11.55	13.47	15.22	16.14	19.56	1.30	0.38	2.14E-02	1.38E-01	auxin_response_factor_expressed
PhARF32	PH01002160G0180	9.59	7.54	9.46	9.28	12.91	14.73	1.39	0.47	1.25E-02	9.41E-02	auxin_response_factor_expressed
PhARF31	PH01001899G0250	8.84	11.26	10.32	15.03	11.73	16.54	1.42	0.51	4.78E-03	4.52E-02	auxin_response_factor_partial
PhARF30	PH01001690G0310	5.43	4.04	4.88	7.98	5.61	6.98	1.43	0.52	6.99E-03	6.07E-02	auxin_response_factor_expressed
PhARF16	PH01000237G0420	0.56	0.93	0.60	1.18	1.22	0.82	1.54	0.63	5.91E-02	2.77E-01	ettin_protein
PhARF6	PH01000046G0220	11.21	9.61	10.35	18.75	13.85	16.27	1.57	0.65	1.75E-04	3.02E-03	ettin_protein
PhARF26	PH01000845G0410	0.09	0.10	0.05	0.11	0.17	0.12	1.60	0.68	1.31E-01	4.55E-01	auxin_response_factor_10
PhARF5	PH01000044G0540	0.49	0.22	0.47	0.94	0.61	0.33	1.61	0.69	1.56E-01	5.03E-01	auxin_response_factor_10
PhARF28	PH01001285G0430	7.44	5.99	5.77	10.93	9.86	11.23	1.67	0.74	1.89E-05	4.45E-04	auxin_response_factor_10
PhARF34	PH01002685G0120	9.13	13.29	9.34	22.42	15.06	18.83	1.77	0.83	6.17E-05	1.24E-03	auxin_response_factor_10
PhARF12	PH01000176G0540	15.29	12.68	14.13	26.10	26.10	33.44	2.03	1.02	1.71E-09	9.61E-08	auxin_response_factor_partial
PhARF2	PH01000011G0660	0.00	0.00	0.04	0.00	0.06	0.03	2.28	1.19	6.38E-01	9.98E-01	auxin_response_factor_partial
PhARF40	PH01005322G0010	19.74	23.58	26.41	45.69	59.87	60.39	2.38	1.25	1.87E-12	1.60E-10	auxin_response_factor_expressed
PhARF3	PH01000014G0610	6.49	9.43	12.27	21.45	25.29	26.05	2.58	1.37	9.54E-11	6.50E-09	auxin_response_factor_partial
PhARF10	PH01000114G0050	4.53	3.62	5.76	11.91	13.57	16.71	3.03	1.60	1.13E-15	1.51E-13	auxin_response_factor_7a
