# Supplementary material for: Genome-wide analysis and transcriptomic profiling of the auxin biosynthesis, transport and signaling family genes in moso bamboo (Phyllostachys heterocycla)
Source: BMC Genomics. 2017 Nov 13;18:870. doi: 10.1186/s12864-017-4250-0 (PMC5683460; doi:10.1186/s12864-017-4250-0)
Supplement: Supplementary file 10 — List of the auxin action related genes with expression change in response to exogenous auxin treatment. (TXT 5 kb) [file 12864_2017_4250_MOESM10_ESM.txt]

Table 15. List of the auxin action related genes with expression change in response to exogenous auxin treatment
Name	GeneName	Mock_repeat1	Mock_repeat2	Mock_repeat3	treatment_repeat1	treatment_repeat2	treatment_repeat3	fold_change	log2fold_change	pvalue	FDR	BriefDescription
PhYUC3	PH01000209G0350	0.09	0.30	0.24	0.00	0.14	0.13	0.42	-1.24	1.23E-01	4.39E-01	flavin-containing_monooxygenase_yucca3
PhPIN9	PH01000642G0520	12.41	18.09	15.29	6.22	7.16	6.18	0.43	-1.23	2.87E-10	1.83E-08	auxin_efflux_carrier
PhLAX6	PH01001222G0340	11.19	11.42	13.01	5.44	8.10	5.17	0.53	-0.93	3.46E-06	1.01E-04	aux1-like_permease
PhARF10	PH01000093G0670	33.93	27.59	33.02	16.90	13.63	20.55	0.54	-0.89	3.33E-06	9.80E-05	auxin_response_factor_partial
PhLAX4	PH01000373G0290	15.15	16.07	17.74	9.13	9.45	8.79	0.56	-0.84	4.40E-07	1.58E-05	aux1-like_permease
PhARF17	PH01000237G0420	0.56	0.93	0.60	1.18	1.22	0.82	1.54	0.63	5.91E-02	2.77E-01	ettin_protein
PhLAX3	PH01000339G0320	3.04	1.54	2.23	3.74	2.93	3.91	1.56	0.64	1.36E-02	9.97E-02	aux1-like_permease
PhARF7	PH01000046G0220	11.21	9.61	10.35	18.75	13.85	16.27	1.57	0.65	1.75E-04	3.02E-03	ettin_protein
PhARF27	PH01000845G0410	0.09	0.10	0.05	0.11	0.17	0.12	1.60	0.68	1.31E-01	4.55E-01	auxin_response_factor_10
PhARF6	PH01000044G0540	0.49	0.22	0.47	0.94	0.61	0.33	1.61	0.69	1.56E-01	5.03E-01	auxin_response_factor_10
PhYUC5	PH01000209G0380	1.36	0.89	0.47	0.61	1.78	1.99	1.61	0.69	2.03E-01	5.83E-01	flavin-containing_monooxygenase_yucca3
PhIAA1	PH01000003G3650	179.82	231.61	174.80	365.30	258.50	331.44	1.63	0.70	1.68E-04	2.92E-03	aux_iaa_protein
PhIAA13	PH01000497G0760	73.27	129.07	137.31	165.19	232.04	161.03	1.64	0.72	1.59E-03	1.89E-02	aux_iaa_protein
PhARF30	PH01001285G0430	7.44	5.99	5.77	10.93	9.86	11.23	1.67	0.74	1.89E-05	4.45E-04	auxin_response_factor_10
PhARF36	PH01002685G0120	9.13	13.29	9.34	22.42	15.06	18.83	1.77	0.83	6.17E-05	1.24E-03	auxin_response_factor_10
PhPIN3	PH01000065G0400	92.96	94.87	100.87	172.59	175.64	164.85	1.78	0.83	3.69E-08	1.63E-06	tpa:_auxin_efflux_carrier
PhIAA10	PH01000356G1070	18.62	20.43	21.45	40.36	36.19	32.24	1.80	0.85	3.90E-07	1.42E-05	aux_iaa_protein
PhIAA3	PH01000025G1630	44.35	59.52	53.30	106.17	84.29	93.03	1.80	0.85	1.34E-06	4.31E-05	auxin-induced_protein
PhPIN1	PH01000009G1330	1.76	1.17	1.65	2.58	3.54	2.42	1.87	0.90	1.18E-04	2.18E-03	auxin_efflux_carrier
PhPIN8	PH01000498G0530	6.27	5.00	4.16	10.32	9.60	10.99	2.00	1.00	1.60E-07	6.25E-06	tpa:_auxin_efflux_carrier
PhIAA22	PH01001154G0590	55.26	76.25	70.97	125.88	135.88	144.93	2.01	1.01	4.28E-09	2.28E-07	auxin-responsive_protein_expressed
PhARF13	PH01000176G0540	15.29	12.68	14.13	26.10	26.10	33.44	2.03	1.02	1.71E-09	9.61E-08	auxin_response_factor_partial
PhIAA2	PH01000025G1600	113.92	142.95	155.45	283.66	319.87	319.10	2.24	1.16	5.56E-12	4.53E-10	auxin-responsive_protein_expressed
PhIAA26	PH01001580G0170	24.70	30.68	25.74	61.29	58.27	64.35	2.27	1.18	1.08E-12	9.71E-11	aux_iaa_protein
PhARF3	PH01000011G0660	0.00	0.00	0.04	0.00	0.06	0.03	2.28	1.19	6.38E-01	9.98E-01	auxin_response_factor_partial
PhIAA5	PH01000105G1710	21.11	34.79	32.38	63.55	70.86	67.54	2.29	1.19	7.11E-10	4.20E-08	auxin-induced_protein
PhIAA38	PH01005193G0070	40.36	64.62	66.06	121.65	143.24	127.56	2.29	1.20	1.02E-09	5.93E-08	auxin-responsive_protein_expressed
PhARF42	PH01005322G0010	19.74	23.58	26.41	45.69	59.87	60.39	2.38	1.25	1.87E-12	1.60E-10	auxin_response_factor_expressed
PhIAA39	PH01005322G0010	19.74	23.58	26.41	45.69	59.87	60.39	2.38	1.25	1.87E-12	1.60E-10	auxin_response_factor_expressed
PhIAA21	PH01001119G0310	0.21	0.46	0.27	1.14	0.64	0.58	2.51	1.33	3.25E-02	1.84E-01	auxin-induced_protein
PhPIN13	PH01002616G0280	1.14	0.72	1.45	2.97	2.57	2.83	2.53	1.34	3.39E-06	9.95E-05	auxin_efflux_carrier
PhARF4	PH01000014G0610	6.49	9.43	12.27	21.45	25.29	26.05	2.58	1.37	9.54E-11	6.50E-09	auxin_response_factor_partial
PhPIN10	PH01000717G0260	12.58	14.35	11.05	35.60	32.06	30.94	2.60	1.38	2.34E-15	3.03E-13	tpa:_auxin_efflux_carrier
PhIAA14	PH01000554G0550	136.41	171.30	184.24	417.77	474.60	425.67	2.68	1.42	4.72E-17	7.43E-15	aux_iaa_protein
PhIAA8	PH01000214G1340	15.39	13.07	15.23	31.84	40.55	48.16	2.76	1.46	4.03E-15	5.01E-13	aux_iaa_protein
PhYUC13	PH01003290G0170	0.18	0.96	0.74	1.74	1.80	1.88	2.88	1.52	6.63E-04	9.22E-03	flavin-containing_monooxygenase_yucca3
PhIAA31	PH01003159G0070	28.26	28.89	37.88	69.81	101.49	102.86	2.88	1.53	3.11E-15	3.91E-13	aux_iaa_protein
PhARF11	PH01000114G0050	4.53	3.62	5.76	11.91	13.57	16.71	3.03	1.60	1.13E-15	1.51E-13	auxin_response_factor_7a
PhYUC4	PH01000209G0370	0.50	0.53	0.48	0.96	2.43	2.94	4.21	2.07	8.21E-06	2.15E-04	flavin-containing_monooxygenase_yucca3
PhIAA41	PH01005757G0030	65.40	77.96	69.12	304.96	255.34	335.97	4.22	2.08	1.46E-31	7.71E-29	aux_iaa_protein
PhIAA28	PH01001671G0190	0.13	0.14	0.73	1.73	1.92	1.39	5.06	2.34	4.62E-05	9.74E-04	aux_iaa_protein
PhYUC9	PH01002317G0180	0.00	0.05	0.00	0.00	0.05	0.23	5.20	2.38	1.68E-01	5.24E-01	dimethylaniline_monooxygenase
PhIAA24	PH01001446G0210	9.97	10.81	11.33	60.93	50.38	63.77	5.45	2.45	7.38E-40	7.11E-37	auxin-induced_protein
PhIAA4	PH01000075G0200	7.85	11.98	9.92	53.65	50.07	60.73	5.53	2.47	4.03E-36	2.98E-33	nt-_deduced_protein
PhIAA25	PH01001567G0470	17.44	20.38	20.59	119.35	116.97	147.55	6.57	2.72	6.68E-52	1.33E-48	aux_iaa_protein
PhIAA23	PH01001175G0280	55.18	88.71	78.08	491.11	469.68	503.07	6.59	2.72	7.10E-43	8.36E-40	nt-_deduced_protein
PhIAA15	PH01000592G0620	32.76	34.56	34.22	308.98	200.97	331.68	8.29	3.05	2.86E-46	4.13E-43	nt-_deduced_protein
