# Supplementary material for: Genome-wide analysis and transcriptomic profiling of the auxin biosynthesis, transport and signaling family genes in moso bamboo (Phyllostachys heterocycla)
Source: BMC Genomics. 2017 Nov 13;18:870. doi: 10.1186/s12864-017-4250-0 (PMC5683460; doi:10.1186/s12864-017-4250-0)
Supplement: Supplementary file 11 — Expression of putative PhGH3 members in response to auxin treatment. (TXT 824 bytes) [file 12864_2017_4250_MOESM11_ESM.txt]

Table 16. Expression of putative PhGH3 members in response to auxin treatment
GeneName	Mock_repeat1	Mock_repeat2	Mock_repeat3	treatment_repeat1	treatment_repeat2	treatment_repeat3	fold_change	log2fold_change	pvalue	FDR	BriefDescription
PH01001141G0460	0.79	0.71	0.72	2.79	1.92	3.54	3.71	1.89	1.84E-10	1.20E-08	nt-gh3_deduced_protein
PH01002702G0240	1.73	0.72	1.75	26.39	26.40	39.08	21.84	4.45	4.89E-58	1.41E-54	nt-gh3_deduced_protein
PH01000757G0560	15.18	8.44	11.93	267.63	241.40	355.04	24.31	4.60	5.16E-75	3.28E-71	auxin-responsive_gh3
PH01000099G0730	12.12	9.19	15.47	547.10	627.04	595.62	48.13	5.59	4.53E-135	7.21E-131	nt-gh3_deduced_protein
PH01003158G0110	2.03	1.53	2.61	127.99	119.19	131.66	61.45	5.94	2.39E-154	7.58E-150	nt-gh3_deduced_protein
