# Supplementary material for: Genome-wide analysis and transcriptomic profiling of the auxin biosynthesis, transport and signaling family genes in moso bamboo (Phyllostachys heterocycla)
Source: BMC Genomics. 2017 Nov 13;18:870. doi: 10.1186/s12864-017-4250-0 (PMC5683460; doi:10.1186/s12864-017-4250-0)
Supplement: Supplementary file 12 — Expression of PhSAUR family members in response to auxin treatment. (TXT 1 kb) [file 12864_2017_4250_MOESM12_ESM.txt]

Table 17. Expression of PhSAUR family members in response to auxin treatment
Name	GeneName	Mock_repeat1	Mock_repeat2	Mock_repeat3	treatment_repeat1	treatment_repeat2	treatment_repeat3	fold_change	log2fold_change	pvalue	FDR	BriefDescription
PheSAUR16	PH01000548G0100	7.05	5.93	4.29	0.85	1.47	1.06	0.20	-2.35	5.61E-09	2.92E-07	auxin_induced_protein
PheSAUR15	PH01000407G0060	1.04	0.31	0.85	0.29	0.15	0.27	0.32	-1.65	4.65E-02	2.36E-01	auxin-induced_protein_tgsaur22
PheSAUR6	PH01000084G0620	5.05	9.23	8.17	3.08	4.61	3.38	0.49	-1.02	9.74E-04	1.26E-02	auxin-induced_protein
PheSAUR24	PH01002316G0030	6.86	6.35	7.59	12.97	8.65	12.08	1.62	0.70	2.48E-03	2.69E-02	auxin_responsive_protein
PheSAUR21	PH01001866G0310	2.84	4.20	2.75	6.80	4.81	6.38	1.84	0.88	3.67E-03	3.68E-02	auxin_induced_protein
PheSAUR19	PH01001542G0200	0.65	0.69	1.24	0.94	1.79	2.80	2.14	1.10	4.81E-02	2.41E-01	auxin_responsive_protein
PheSAUR17	PH01001308G0070	1.68	0.49	2.14	2.36	3.98	4.02	2.40	1.26	6.09E-03	5.44E-02	ac087192_12_indole-3-acetic_acid-regulated_protein
PheSAUR23	PH01002025G0060	0.97	1.04	0.54	1.76	3.77	3.75	3.64	1.86	3.34E-05	7.37E-04	hypothetical_protein_OsI_17789
PheSAUR1	PH01000001G1450	1.74	1.03	1.99	6.16	4.78	6.54	3.68	1.88	1.29E-10	8.58E-09	auxin-induced_protein
PheSAUR35	PH01004534G0130	0.27	0.00	0.08	1.28	1.72	1.56	13.06	3.71	5.81E-07	2.04E-05	auxin_induced_protein
