# Supplementary material for: Genome-wide analysis and transcriptomic profiling of the auxin biosynthesis, transport and signaling family genes in moso bamboo (Phyllostachys heterocycla)
Source: BMC Genomics. 2017 Nov 13;18:870. doi: 10.1186/s12864-017-4250-0 (PMC5683460; doi:10.1186/s12864-017-4250-0)
Supplement: Supplementary file 13 — Expression of putative PhLBD members in response to auxin treatment. (TXT 1 kb) [file 12864_2017_4250_MOESM13_ESM.txt]

Table 18. Expression of putative PhLBD members in response to auxin treatment
GeneName	Mock_repeat1	Mock_repeat2	Mock_repeat3	treatment_repeat1	treatment_repeat2	treatment_repeat3	fold_change	log2fold_change	pvalue	FDR	BriefDescription
PH01000403G0250	13.37	17.19	15.14	33.67	21.86	20.57	1.67	0.74	4.68E-04	6.85E-03	lob_domain_protein_expressed
PH01000073G0920	25.07	21.61	25.79	45.19	34.36	45.14	1.72	0.78	8.64E-06	2.25E-04	lob_domain_protein_expressed
PH01000320G0780	4.13	5.13	6.66	11.95	8.75	9.32	1.89	0.92	6.38E-05	1.28E-03	lob_domain_protein_expressed
PH01000991G0370	78.81	57.13	82.50	104.09	146.19	164.31	1.90	0.92	3.46E-06	1.01E-04	lob_domain_protein_expressed
PH01000391G0630	15.91	18.71	12.42	41.37	27.49	24.22	1.98	0.98	1.36E-05	3.33E-04	lob_domain_protein_expressed
PH01001249G0310	2.86	1.83	1.93	6.57	5.72	4.77	2.58	1.37	2.04E-07	7.87E-06	lob_domain_protein_expressed
PH01000988G0640	25.53	27.62	27.00	86.27	61.64	65.15	2.66	1.41	1.41E-14	1.64E-12	lob_domain_protein_expressed
PH01001363G0470	1.42	1.75	0.90	8.64	4.99	8.99	5.57	2.48	2.30E-13	2.29E-11	lob_domain_protein
PH01000788G0760	3.31	2.35	3.31	26.65	18.52	23.59	7.66	2.94	2.38E-35	1.64E-32	lob_domain_protein
