# Supplementary material for: Genome-wide analysis and transcriptomic profiling of the auxin biosynthesis, transport and signaling family genes in moso bamboo (Phyllostachys heterocycla)
Source: BMC Genomics. 2017 Nov 13;18:870. doi: 10.1186/s12864-017-4250-0 (PMC5683460; doi:10.1186/s12864-017-4250-0)
Supplement: Supplementary file 14 — Expression changes of cell wall related genes in response to exogenous auxin treatment. (TXT 6 kb) [file 12864_2017_4250_MOESM14_ESM.txt]

Table 19. Expression changes of cell wall related genes in response to exogenous auxin treatment
GeneName	Mock_repeat1	Mock_repeat2	Mock_repeat3	treatment_repeat1	treatment_repeat2	treatment_repeat3	fold_change	log2fold_change	pvalue	FDR	BriefDescription
PH01000669G0620	0.86	0.46	0.65	38.83	1.24	0.24	20.41	4.35	1.64E-04	2.86E-03	endo-_-beta-glucanase
PH01003383G0040	2.09	2.18	2.46	27.18	27.67	43.18	14.57	3.87	1.77E-59	5.64E-56	beta-_-glucanase_precursor
PH01001624G0020	2.22	1.51	2.62	9.93	12.31	13.98	5.70	2.51	8.30E-29	3.62E-26	expansin_os-expa2
PH01001112G0390	6.28	6.37	6.95	28.65	31.16	34.23	4.80	2.26	4.70E-42	5.15E-39	subtilisin-like_serine_protease
PH01001963G0300	1.97	2.16	1.63	7.16	7.86	7.97	3.99	2.00	2.17E-16	3.21E-14	beta-expansin
PH01000781G0340	24.14	62.17	68.70	200.37	169.87	217.83	3.79	1.92	7.69E-11	5.33E-09	tpa:_class_iii_peroxidase_22_precursor
PH01004500G0150	1.90	1.70	1.44	4.05	5.35	5.61	2.98	1.58	8.65E-12	6.82E-10	polygalacturonase_isoenzyme_1_beta_subunit-like
PH01000320G0610	27.78	18.41	25.80	71.41	65.38	76.84	2.97	1.57	2.06E-17	3.35E-15	aglu_orysj_ame:_full=probable_alpha-glucosidase_os06g0675700_ame:_full=maltase_flags:_precursor
PH01000439G0680	6.98	4.02	5.34	16.17	14.90	15.09	2.82	1.50	3.73E-13	3.59E-11	phi-1
PH01002395G0110	13.96	15.79	12.59	31.90	39.01	44.63	2.73	1.45	4.33E-15	5.35E-13	xyloglucan_endo-transglycosylase
PH01000393G0510	115.73	45.29	97.73	308.89	239.06	149.80	2.70	1.43	3.16E-06	9.35E-05	beta-_-glucanase_precursor
PH01000193G0290	271.81	209.25	195.07	543.33	590.13	616.76	2.59	1.37	5.55E-15	6.76E-13	hemoglobin_2
PH01000011G2220	23.01	18.46	20.79	49.83	51.02	47.81	2.39	1.26	7.02E-15	8.48E-13	xylanase_inhibitor
PH01000028G0380	2.06	1.50	2.17	3.08	5.73	4.12	2.26	1.18	5.58E-05	1.15E-03	eukaryotic_aspartyl_protease_family_protein
PH01001238G0300	12.03	9.83	12.78	16.80	27.14	28.48	2.09	1.06	1.80E-07	6.99E-06	beta-galactosidase_expressed
PH01239508G0010	48.03	35.62	53.72	84.20	90.71	107.30	2.05	1.04	3.10E-08	1.38E-06	oryzacystatin_i
PH01000087G0440	4.66	6.00	5.24	9.49	11.14	11.60	2.03	1.02	1.22E-08	5.88E-07	leucine-rich_repeats_protein_kinase_1
PH01002434G0010	19.30	15.84	27.17	35.76	38.23	47.47	1.95	0.96	2.35E-06	7.14E-05	xyloglucan_endotransglycosylase
PH01002238G0310	37.02	33.78	45.86	64.07	69.92	79.92	1.83	0.87	3.75E-07	1.37E-05	expansin_os-expa2
PH01001528G0240	16.74	10.43	13.83	27.89	20.90	24.19	1.78	0.83	3.19E-05	7.07E-04	expansin_os-expa2
PH01002186G0270	30.25	24.53	20.45	45.71	40.16	46.73	1.76	0.82	6.15E-06	1.67E-04	prohibitin
PH01005712G0040	35.72	28.34	33.47	43.90	73.66	53.91	1.76	0.81	2.61E-05	5.92E-04	l-ascorbate_oxidase
PH01000243G0350	92.33	83.07	100.46	148.82	152.84	136.47	1.59	0.67	1.74E-05	4.13E-04	expansin-like_protein_a
PH01001898G0100	30.58	23.40	29.63	37.34	49.55	45.75	1.59	0.67	1.42E-04	2.54E-03	small_gtp-binding_protein
PH01002743G0060	67.98	56.92	65.73	38.69	40.16	42.60	0.64	-0.65	6.52E-05	1.31E-03	reversibly_glycosylated_polypeptide
PH01002335G0210	40.75	42.01	44.32	21.37	29.21	29.44	0.63	-0.67	1.28E-04	2.33E-03	heat_shock_cognate_70_kda_expressed
PH01001502G0010	24.17	24.09	23.57	15.81	14.53	14.72	0.63	-0.67	2.68E-05	6.06E-04	protein_kinase
PH01000026G0400	15.61	14.40	18.36	9.62	10.01	9.53	0.60	-0.73	3.92E-05	8.44E-04	translation_initiation_factor_if-3-like
PH01002174G0060	59.92	49.29	46.40	34.66	24.30	33.01	0.59	-0.76	9.74E-05	1.84E-03	fasciclin-like_arabinogalactan-protein
PH01001280G0510	108.59	140.92	140.52	68.25	94.81	57.71	0.57	-0.82	5.23E-05	1.09E-03	expansin_os-expa2
PH01002883G0060	19.26	31.70	23.19	17.23	13.36	11.00	0.56	-0.83	2.80E-04	4.50E-03	xyloglucan_endotransglycosylase
PH01000716G0610	57.84	63.29	53.34	28.68	33.86	32.73	0.55	-0.87	1.26E-07	5.05E-06	udp-glucose_6-_expressed
PH01001020G0120	3.69	4.18	3.48	2.22	1.90	1.76	0.52	-0.95	8.32E-05	1.62E-03	glycoside_hydrolase_family_28_expressed
PH01000056G0870	11.45	13.04	12.34	7.33	7.59	3.16	0.49	-1.03	1.22E-04	2.23E-03	nucleoid_dna-binding-like_protein
PH01000770G0470	68.61	90.06	74.37	31.84	48.04	32.16	0.48	-1.06	1.02E-07	4.13E-06	beta-glucosidase_isozyme_2_precursor
PH01000178G0170	1.77	3.03	2.39	1.45	0.86	1.15	0.48	-1.06	3.44E-04	5.33E-03	Os02g0195500
PH01000086G1380	24.06	25.69	22.52	13.60	9.23	9.93	0.45	-1.14	2.34E-09	1.28E-07	alpha_tubulin
PH01004013G0130	1.70	2.78	1.89	1.07	0.61	0.84	0.40	-1.33	5.41E-06	1.48E-04	trehalose-6-phosphate_synthase
PH01000634G0560	1.11	1.43	1.20	0.31	0.63	0.47	0.38	-1.41	1.78E-06	5.56E-05	protein_kinase
PH01000402G0910	1.08	1.21	1.32	0.53	0.51	0.29	0.37	-1.45	2.34E-06	7.12E-05	meiotic_serine_proteinase
PH01003491G0050	39.66	44.79	35.58	21.09	12.97	8.71	0.36	-1.49	2.27E-08	1.04E-06	glycosyl_hydrolase_family_3_c_terminal_domain_containing_expressed
PH01000904G0010	2.09	2.13	1.84	0.84	0.63	0.51	0.33	-1.62	2.38E-08	1.09E-06	multi-copper_oxidase-related_protein
PH01000046G0280	108.31	108.98	87.53	33.88	34.92	28.81	0.32	-1.64	1.80E-20	3.90E-18	arabinogalactan_protein
PH01000588G0300	1.09	0.48	0.60	0.11	0.30	0.14	0.25	-1.99	2.08E-04	3.49E-03	polygalacturonase_pg1
PH01002136G0140	1.46	1.34	0.70	0.27	0.35	0.18	0.23	-2.13	6.33E-06	1.71E-04	glycosyl_hydrolases_family_18_expressed
PH01000284G0250	4.75	4.43	4.01	0.94	0.82	1.23	0.23	-2.14	3.64E-16	5.17E-14	pectinesterase_family_expressed
PH01005900G0020	37.05	64.30	35.40	8.99	7.64	4.99	0.16	-2.66	4.83E-22	1.15E-19	hypothetical_protein_OsJ_05823
PH01000615G0020	10.79	9.85	11.83	1.67	1.52	1.94	0.16	-2.66	1.51E-27	5.94E-25	alpha-expansin_13
PH01001207G0140	10.82	11.72	6.92	1.14	0.98	2.44	0.15	-2.69	2.49E-15	3.20E-13	tonoplast_intrinsic_protein
PH01001636G0050	1.52	2.06	1.14	0.31	0.18	0.13	0.13	-2.93	4.31E-10	2.65E-08	beta-_-glucanase_precursor
PH01005545G0080	9.27	16.61	9.25	0.62	0.91	0.29	0.05	-4.28	1.65E-32	9.73E-30	peroxidase
