# Supplementary material for: Genome-wide analysis and transcriptomic profiling of the auxin biosynthesis, transport and signaling family genes in moso bamboo (Phyllostachys heterocycla)
Source: BMC Genomics. 2017 Nov 13;18:870. doi: 10.1186/s12864-017-4250-0 (PMC5683460; doi:10.1186/s12864-017-4250-0)
Supplement: Supplementary file 15 — Expression changes of cytokinin related genes in response to exogenous auxin treatment. (TXT 1 kb) [file 12864_2017_4250_MOESM15_ESM.txt]

Table 20. Expression changes of cytokinin related genes in response to exogenous auxin treatment
GeneName	Mock_repeat1	Mock_repeat2	Mock_repeat3	treatment_repeat1	treatment_repeat2	treatment_repeat3	fold_change	log2fold_change	pvalue	FDR	BriefDescription
PH01002500G0170	18.64	24.41	22.48	8.01	10.85	7.64	0.40	-1.31	4.41E-12	3.65E-10	cytokinin_dehydrogenase_1_precursor
PH01000906G0670	0.24	0.18	0.42	0.03	0.17	0.19	0.47	-1.10	9.62E-02	3.77E-01	cytokinin_oxidase
PH01003810G0090	3.39	7.31	3.19	3.54	1.49	2.25	0.52	-0.93	1.48E-02	1.06E-01	cytokinin_oxidase
PH01002124G0290	0.41	0.43	0.31	0.16	0.33	0.15	0.55	-0.87	2.53E-01	6.59E-01	lysine_decarboxylase-like_protein
PH01012226G0010	18.55	19.04	15.57	10.76	13.78	7.20	0.60	-0.74	1.65E-03	1.94E-02	lysine_decarboxylase-like_protein
PH01001054G0400	2.58	2.14	2.83	1.52	2.14	1.27	0.65	-0.62	3.23E-02	1.84E-01	cytokinin_oxidase
PH01000545G0710	1.86	1.48	0.55	1.52	2.67	1.69	1.51	0.59	1.63E-01	5.16E-01	lysine_decarboxylase-like_protein
PH01001279G0410	0.54	0.97	0.88	1.92	0.68	1.04	1.52	0.61	1.34E-01	4.62E-01	cytokinin_oxidase
PH01021243G0010	0.04	0.08	0.00	0.03	0.07	0.07	1.53	0.61	7.40E-01	1.00E+00	immediate-early_salicylate-induced_glucosyltransferase
PH01000305G0780	6.54	5.19	4.16	9.77	8.27	8.40	1.66	0.74	3.79E-04	5.77E-03	lysine_decarboxylase-like_protein
PH01000072G1090	0.81	0.68	0.71	1.27	1.25	1.35	1.76	0.81	4.68E-03	4.45E-02	cytokinin_oxidase
PH01000054G1160	37.87	37.25	46.36	86.63	75.76	90.81	2.08	1.06	3.77E-10	2.35E-08	thaumatin-like_cytokinin-binding_protein
PH01001832G0330	2.50	3.63	2.41	8.79	8.03	8.11	2.92	1.54	3.44E-10	2.17E-08	lysine_decarboxylase-like_protein
PH01000048G0640	6.16	3.69	5.91	23.34	24.60	24.24	4.58	2.20	1.04E-23	2.92E-21	lysine_decarboxylase-like_protein
PH01000048G0660	35.01	18.40	33.78	148.60	250.85	234.12	7.27	2.86	8.12E-29	3.59E-26	lysine_decarboxylase-like_protein
