# Supplementary material for: Genome-wide analysis and transcriptomic profiling of the auxin biosynthesis, transport and signaling family genes in moso bamboo (Phyllostachys heterocycla)
Source: BMC Genomics. 2017 Nov 13;18:870. doi: 10.1186/s12864-017-4250-0 (PMC5683460; doi:10.1186/s12864-017-4250-0)
Supplement: Supplementary file 16 — Expression changes of GA related genes in response to exogenous auxin treatment. (TXT 1 kb) [file 12864_2017_4250_MOESM16_ESM.txt]

Table 21. Expression changes of GA related genes in response to exogenous auxin treatment
GeneName	Mock_repeat1	Mock_repeat2	Mock_repeat3	treatment_repeat1	treatment_repeat2	treatment_repeat3	fold_change	log2fold_change	pvalue	FDR	BriefDescription
PH01001567G0040	0.20	0.16	0.03	1.32	1.32	2.26	12.81	3.68	9.87E-13	8.96E-11	gibberellin_2-oxidase
PH01000018G1890	4.09	2.68	6.21	27.86	29.62	33.89	7.04	2.82	2.35E-31	1.23E-28	gibberellin_2-oxidase
PH01000141G0020	1.32	0.48	0.92	4.15	7.40	4.31	5.81	2.54	5.48E-14	5.97E-12	sd1
PH01000685G0370	1.54	1.07	1.77	2.60	3.74	4.74	2.53	1.34	9.39E-06	2.42E-04	gibberellin_2-oxidase
PH01001430G0430	12.29	11.70	10.79	27.91	20.93	29.59	2.25	1.17	7.58E-09	3.81E-07	pepper_esterase
PH01002049G0380	3.66	1.92	3.18	4.38	7.84	5.80	2.06	1.04	2.08E-04	3.50E-03	2og-fe_oxygenase_family_expressed
PH01000538G0420	3.46	2.59	3.54	8.15	6.53	4.86	2.04	1.03	3.01E-05	6.71E-04	chitin-inducible_gibberellin-responsive_protein
PH01000305G0780	6.54	5.19	4.16	9.77	8.27	8.40	1.66	0.74	3.79E-04	5.77E-03	lysine_decarboxylase-like_protein
PH01003918G0100	13.53	12.60	13.56	7.05	8.38	9.86	0.64	-0.65	3.36E-04	5.22E-03	myb_transcription_factor
PH01000534G0860	27.96	38.84	33.46	22.22	14.83	22.85	0.60	-0.74	4.69E-04	6.87E-03	gibberellin_induced_protein_3
PH01000113G0550	25.95	39.73	29.40	6.92	8.92	4.24	0.21	-2.24	8.73E-19	1.61E-16	homeodomain_leucine_zipper_protein
PH01000570G0460	14.59	17.94	12.38	9.62	4.94	7.55	0.49	-1.02	5.86E-05	1.19E-03	myb_family_transcription_expressed
PH01001991G0310	14.80	14.60	17.71	11.13	4.51	7.58	0.49	-1.02	1.62E-04	2.83E-03	myb_family_transcription_expressed
PH01000332G0140	31.21	49.94	33.97	27.19	17.52	16.87	0.53	-0.90	1.55E-04	2.73E-03	myb_protein
