# Supplementary material for: Genome-wide analysis and transcriptomic profiling of the auxin biosynthesis, transport and signaling family genes in moso bamboo (Phyllostachys heterocycla)
Source: BMC Genomics. 2017 Nov 13;18:870. doi: 10.1186/s12864-017-4250-0 (PMC5683460; doi:10.1186/s12864-017-4250-0)
Supplement: Supplementary file 17 — Expression changes of ethylene related genes in response to exogenous auxin treatment. (TXT 7 kb) [file 12864_2017_4250_MOESM17_ESM.txt]

Table 22. Expression changes of ethylene related genes in response to exogenous auxin treatment
GeneName	Mock_repeat1	Mock_repeat2	Mock_repeat3	treatment_repeat1	treatment_repeat2	treatment_repeat3	fold_change	log2fold_change	pvalue	FDR	BriefDescription
PH01000791G0820	0.39	0.37	0.70	0.04	0.09	0.16	0.20	-2.34E+00	1.52E-04	0.002688535	ap2_transcription_factor
PH01000182G0630	5.87	12.34	10.87	2.83	3.30	1.75	0.27	-1.88E+00	2.04E-09	1.13357E-07	pti6_-like
PH01002603G0280	1.46	1.51	1.56	0.66	0.60	0.23	0.33	-1.60E+00	1.86E-05	0.000440213	ap2_domain_containing_expressed
PH01000357G0990	10.57	16.15	13.25	6.08	4.16	4.03	0.36	-1.49E+00	4.46E-11	3.20325E-09	alliin_lyase_precursor-like
PH01001392G0010	5.78	4.53	4.41	3.07	1.37	2.36	0.46	-1.12E+00	4.41E-04	0.006543247	dre_binding_factor_2
PH01000570G0460	14.59	17.94	12.38	9.62	4.94	7.55	0.49	-1.02E+00	5.86E-05	0.001192517	myb_family_transcription_expressed
PH01001991G0310	14.80	14.60	17.71	11.13	4.51	7.58	0.49	-1.02E+00	1.62E-04	0.002830464	myb_family_transcription_expressed
PH01000332G0140	31.21	49.94	33.97	27.19	17.52	16.87	0.53	-9.03E-01	1.55E-04	0.00273222	myb_protein
PH01003904G0140	2.94	3.52	2.92	2.21	1.82	1.98	0.64	-6.44E-01	4.98E-04	0.007245917	eto1-like_protein_expressed
PH01000855G0150	15.54	15.99	14.07	9.83	11.23	9.02	0.66	-6.00E-01	3.88E-04	0.005862933	manganese_transport_protein
PH01007129G0030	10.35	10.66	12.49	18.22	14.54	18.24	1.52	6.07E-01	3.13E-04	0.004939502	clavata1_receptor_kinase
PH01000299G0380	71.45	63.02	71.75	88.02	122.93	112.89	1.57	6.51E-01	9.79E-05	0.001841305	cytosolic_monodehydroascorbate_reductase
PH01001102G0050	57.32	42.50	59.48	82.57	81.40	91.29	1.60	6.80E-01	6.04E-05	0.001224614	erebp_transcription_factor
PH01001489G0540	30.71	31.31	21.95	55.00	42.33	43.43	1.68	7.45E-01	1.06E-04	0.001974635	ap2_domain_containing_protein
PH01000502G0670	10.54	13.36	15.29	23.64	24.96	19.90	1.75	8.06E-01	9.07E-06	0.000234506	Os05g0539800
PH01001704G0270	71.56	94.31	90.82	164.15	123.93	162.13	1.75	8.11E-01	7.02E-06	0.000187431	erebp_transcription_factor
PH01000794G0200	10.17	15.66	15.15	22.48	22.95	26.61	1.76	8.14E-01	1.66E-05	0.000396575	receptor_protein_kinase_perk1-like_protein
PH01000000G2120	2.17	3.45	2.76	5.90	4.82	4.47	1.81	8.58E-01	1.87E-04	0.003196231	1-aminocyclopropane-1-carboxylate_synthase
PH01000115G0470	3.36	4.68	3.89	8.44	7.33	5.98	1.82	8.66E-01	1.73E-04	0.002985313	ap2_domain_containing_expressed
PH01002604G0290	36.78	34.57	31.75	68.99	52.22	67.10	1.83	8.69E-01	6.88E-07	2.38347E-05	ethylene-responsive_element_binding_factor
PH01000306G0540	4.63	5.80	4.34	8.82	8.53	9.94	1.85	8.86E-01	1.62E-05	0.000387824	nnja2_orysj_ame:_full=ninja-family_protein_os07g0602900
PH01000018G0790	25.12	14.34	18.67	39.91	32.06	36.88	1.87	9.05E-01	8.62E-06	0.000224477	ethylene_responsive_protein
PH01001925G0330	42.39	42.85	39.03	79.12	73.43	80.75	1.88	9.09E-01	7.54E-09	3.79813E-07	myb_protein
PH01000059G0730	3.50	3.46	4.20	6.06	7.89	7.07	1.88	9.14E-01	9.43E-06	0.000242501	mitogen-activated_protein_expressed
PH01000180G1380	26.25	34.58	32.04	64.31	57.39	53.70	1.89	9.17E-01	6.95E-08	2.91969E-06	leucine_rich_repeat_family_expressed
PH01004435G0130	6.14	4.79	5.37	11.25	11.25	8.62	1.91	9.33E-01	4.17E-06	0.000118903	ap2_domain_containing_protein
PH01000176G0540	15.29	12.68	14.13	26.10	26.10	33.44	2.03	1.02E+00	1.71E-09	9.61402E-08	auxin_response_factor_partial
PH01000051G1910	69.43	70.83	75.35	130.01	145.79	166.10	2.05	1.04E+00	1.20E-10	7.9916E-09	udp-glucose:_flavonoid_7-o-glucosyltransferase
PH01000367G0530	169.69	67.10	116.27	333.76	200.31	199.26	2.08	1.05E+00	2.31E-04	0.003826305	pathogenesis-related_protein
PH01002571G0300	4.02	3.73	7.67	9.17	9.57	13.38	2.08	1.06E+00	1.47E-04	0.002606185	ap2_domain_containing_expressed
PH01004791G0030	20.73	30.86	24.23	60.18	41.83	57.77	2.11	1.08E+00	1.27E-07	5.08736E-06	ap2-domain_dre_binding_factor_dbf1
PH01000668G0390	6.28	5.31	4.00	9.97	10.06	13.34	2.14	1.10E+00	5.04E-06	0.000139688	dre_binding_factor_2
PH01000588G0680	6.50	4.73	5.91	10.02	13.56	13.85	2.18	1.13E+00	4.09E-08	1.7953E-06	ipcs_orysj_ame:_full=phosphatidylinositol:ceramide_inositolphosphotransferase_ame:_full=inositol-phosphorylceramide_synthase_short=ipc_synthase_ame:_full=protein_enhancing_rpw8-mediated_hr-like_cell_death_1_ame:_full=sphingolipid_synthase
PH01000158G0210	45.68	33.49	42.32	99.70	78.23	98.67	2.28	1.19E+00	4.73E-11	3.35457E-09	zim_motif_family_expressed
PH01000038G0910	25.92	29.68	30.87	70.19	64.40	63.62	2.29	1.20E+00	1.16E-13	1.21081E-11	ap2_domain_containing_expressed
PH01000038G0930	85.15	110.82	115.93	263.66	228.06	241.12	2.35	1.23E+00	1.11E-12	9.90133E-11	ap2_domain_containing_expressed
PH01001112G0620	49.24	44.69	37.74	107.98	104.45	108.04	2.43	1.28E+00	1.39E-14	1.62946E-12	ethylene_responsive_element_binding_factor3
PH01005673G0050	1.88	2.32	3.10	5.60	6.54	5.67	2.44	1.29E+00	2.47E-11	1.84161E-09	ethylene_receptor
PH01026494G0010	1.89	1.80	2.21	6.24	3.78	4.42	2.45	1.29E+00	5.33E-05	0.001102264	erebp_transcription_factor
PH01001622G0290	39.35	27.76	31.27	76.63	74.25	94.98	2.50	1.32E+00	6.45E-13	6.02601E-11	tuber-specific_and_sucrose-responsive_element_binding_factor
PH01000735G0110	71.10	68.40	70.31	172.31	151.42	201.70	2.50	1.32E+00	3.03E-15	3.85791E-13	wrky_transcription_factor
PH01000717G0260	12.58	14.35	11.05	35.60	32.06	30.94	2.60	1.38E+00	2.34E-15	3.0283E-13	tpa:_auxin_efflux_carrier
PH01000032G1740	58.07	45.28	34.74	130.84	111.91	121.16	2.64	1.40E+00	1.68E-12	1.46099E-10	ap2_domain_containing_protein
PH01000084G1170	7.97	10.49	5.28	22.02	20.04	21.26	2.67	1.42E+00	4.57E-10	2.78258E-08	pti6_-like
PH01005961G0010	1.63	2.60	3.56	6.19	9.05	5.90	2.72	1.44E+00	6.10E-06	0.000165659	wrky_dna_binding_domain_containing_expressed
PH01000171G0880	0.84	0.89	2.26	5.25	3.06	3.41	2.94	1.56E+00	8.59E-05	0.001663883	ap2_domain_containing_expressed
PH01000114G0050	4.53	3.62	5.76	11.91	13.57	16.71	3.03	1.60E+00	1.13E-15	1.51019E-13	auxin_response_factor_7a
PH01000573G0640	9.78	9.24	9.03	34.68	24.79	28.39	3.13	1.65E+00	2.06E-17	3.34522E-15	pti6_-like
PH01000890G0360	16.15	14.38	11.55	55.68	39.02	50.20	3.44	1.78E+00	1.16E-18	2.11292E-16	pti6_-like
PH01001360G0530	8.59	7.29	3.39	26.61	22.68	23.65	3.79	1.92E+00	1.06E-12	9.58531E-11	ap2-domain_dre_binding_factor_dbf1
PH01001112G0650	5.21	4.21	3.31	17.89	12.58	19.06	3.89	1.96E+00	3.58E-14	4.02422E-12	frizzy_partial
PH01007432G0010	4.23	3.98	4.71	17.44	12.28	21.47	3.96	1.99E+00	7.30E-16	1.00052E-13	ap2_domain_containing_expressed
PH01001318G0180	0.54	0.65	0.41	1.61	2.55	2.71	4.28	2.10E+00	1.95E-10	1.27338E-08	cytochrome_p450
PH01004757G0020	10.90	12.14	11.06	70.15	60.67	91.96	6.53	2.71E+00	1.42E-31	7.71343E-29	---NA---
PH01000376G0720	0.11	0.00	0.20	0.72	1.29	0.63	8.47	3.08E+00	8.21E-07	2.78913E-05	4_protein
PH01000337G0770	4.59	0.58	3.82	72.21	8.62	1.88	9.20	3.20E+00	5.17E-04	0.007471962	pathogenesis-related_protein
PH01001205G0030	0.10	0.00	0.31	4.79	7.68	11.73	59.50	5.89E+00	1.55E-25	5.12619E-23	dre_binding_factor_2
PH01001042G0220	0.00	0.00	0.00	0.58	0.25	0.00	NA	NA	2.84E-04	0.004558437	cytochrome_p450
PH01186769G0010	0.00	0.00	0.00	0.76	0.52	0.95	NA	NA	1.70E-05	0.000404579	---NA---
