# Supplementary material for: Genome-wide analysis and transcriptomic profiling of the auxin biosynthesis, transport and signaling family genes in moso bamboo (Phyllostachys heterocycla)
Source: BMC Genomics. 2017 Nov 13;18:870. doi: 10.1186/s12864-017-4250-0 (PMC5683460; doi:10.1186/s12864-017-4250-0)
Supplement: Supplementary file 18 — Expression changes of ABA related genes in response to exogenous auxin treatment. (TXT 2 kb) [file 12864_2017_4250_MOESM18_ESM.txt]

Table 23. Expression changes of ABA related genes in response to exogenous auxin treatment
GeneName	Mock_repeat1	Mock_repeat2	Mock_repeat3	treatment_repeat1	treatment_repeat2	treatment_repeat3	fold_change	log2fold_change	pvalue	FDR	BriefDescription
PH01005673G0050	1.88	2.32	3.10	5.60	6.54	5.67	2.44	1.29	2.47E-11	1.84E-09	ethylene_receptor
PH01001115G0280	21.32	14.64	10.52	68.89	75.10	79.57	4.81	2.27	5.22E-23	1.40E-20	protein_phosphatase_2c
PH01000029G2070	3.34	4.53	5.56	15.47	16.33	16.67	3.61	1.85	6.76E-20	1.39E-17	bzip_protein_dpbf3
PH01000022G0840	2.18	1.18	1.85	5.20	5.86	5.02	3.09	1.63	1.08E-11	8.44E-10	ammonium_transporter
PH01000735G0110	71.10	68.40	70.31	172.31	151.42	201.70	2.50	1.32	3.03E-15	3.86E-13	wrky_transcription_factor
PH01000665G0390	5.49	5.11	6.40	11.94	11.51	13.32	2.16	1.11	1.55E-11	1.19E-09	zinc_finger
PH01000237G0050	2.39	1.92	2.71	5.93	5.04	4.10	2.14	1.10	3.38E-05	7.42E-04	small_gtp-binding_protein_ac3
PH01001318G0180	8.63	5.80	7.96	13.40	15.33	14.58	1.93	0.95	1.24E-07	4.99E-06	cytochrome_p450_monooxygenase
PH01000059G0730	3.50	3.46	4.20	6.06	7.89	7.07	1.88	0.91	9.43E-06	2.43E-04	mitogen-activated_protein_expressed
PH01001925G0330	42.39	42.85	39.03	79.12	73.43	80.75	1.88	0.91	7.54E-09	3.80E-07	myb_protein
PH01000306G0540	12.42	22.57	15.31	26.97	35.57	27.61	1.79	0.84	1.04E-04	1.95E-03	dna-binding
PH01000158G0210	12.42	22.57	15.31	26.97	35.57	27.61	1.79	0.84	1.04E-04	1.95E-03	dna-binding
PH01003465G0120	12.42	22.57	15.31	26.97	35.57	27.61	1.79	0.84	1.04E-04	1.95E-03	dna-binding
PH01000794G0200	10.17	15.66	15.15	22.48	22.95	26.61	1.76	0.81	1.66E-05	3.97E-04	receptor_protein_kinase_perk1-like_protein
PH01000437G0190	17.60	14.70	14.41	24.38	28.02	28.14	1.72	0.79	2.06E-06	6.34E-05	bzip_transcription_factor_abi5
PH01000347G0200	51.95	52.29	49.84	73.13	101.09	88.16	1.70	0.77	3.63E-06	1.06E-04	bax_inhibitor-1_(bi-1)_(_-1)
PH01001010G0020	55.52	44.07	53.91	77.26	82.56	94.20	1.65	0.73	9.59E-06	2.46E-04	mitogen-activated_protein_expressed
PH01000395G0740	4.05	3.16	3.52	5.88	5.01	6.29	1.60	0.68	3.57E-04	5.51E-03	mitogen-activated_protein_kinase_expressed
PH01002968G0010	35.64	34.27	24.99	47.02	52.58	47.44	1.55	0.63	3.59E-04	5.53E-03	nnja2_orysj_ame:_full=ninja-family_protein_os07g0602900
PH01007129G0030	10.35	10.66	12.49	18.22	14.54	18.24	1.52	0.61	3.13E-04	4.94E-03	clavata1_receptor_kinase
