# Supplementary material for: Genome-wide analysis and transcriptomic profiling of the auxin biosynthesis, transport and signaling family genes in moso bamboo (Phyllostachys heterocycla)
Source: BMC Genomics. 2017 Nov 13;18:870. doi: 10.1186/s12864-017-4250-0 (PMC5683460; doi:10.1186/s12864-017-4250-0)
Supplement: Supplementary file 20 — Expression changes of SA related genes in response to exogenous auxin treatment. (TXT 3 kb) [file 12864_2017_4250_MOESM20_ESM.txt]

Table 25. Expression changes of SA related genes in response to exogenous auxin treatment
GeneName	Mock_repeat1	Mock_repeat2	Mock_repeat3	treatment_repeat1	treatment_repeat2	treatment_repeat3	fold_change	log2fold_change	pvalue	FDR	BriefDescription
PH01000570G0460	14.59	17.94	12.38	9.62	4.94	7.55	0.49	-1.02	5.86E-05	1.19E-03	myb_family_transcription_expressed
PH01001991G0310	14.80	14.60	17.71	11.13	4.51	7.58	0.49	-1.02	1.62E-04	2.83E-03	myb_family_transcription_expressed
PH01000332G0140	31.21	49.94	33.97	27.19	17.52	16.87	0.53	-0.90	1.55E-04	2.73E-03	myb_protein
PH01003918G0100	13.53	12.60	13.56	7.05	8.38	9.86	0.64	-0.65	3.36E-04	5.22E-03	myb_transcription_factor
PH01000277G1020	6.96	6.54	6.47	4.26	4.30	4.56	0.66	-0.61	2.18E-04	3.65E-03	callose_synthase_1_catalytic_subunit
PH01000395G0740	4.05	3.16	3.52	5.88	5.01	6.29	1.60	0.68	3.57E-04	5.51E-03	mitogen-activated_protein_kinase_expressed
PH01000028G1160	32.17	24.57	30.82	38.74	51.44	51.99	1.62	0.70	6.40E-05	1.29E-03	receptor-type_protein_kinase_lrk1
PH01001587G0070	10.75	11.40	11.91	20.24	16.14	19.11	1.63	0.70	2.23E-05	5.17E-04	aspartate_expressed
PH01000044G1180	11.78	9.96	13.50	16.27	21.61	20.04	1.64	0.72	5.12E-05	1.06E-03	immediate-early_fungal_elicitor_protein_cmpg1
PH01001010G0020	55.52	44.07	53.91	77.26	82.56	94.20	1.65	0.73	9.59E-06	2.46E-04	mitogen-activated_protein_expressed
PH01000347G0200	51.95	52.29	49.84	73.13	101.09	88.16	1.70	0.77	3.63E-06	1.06E-04	bax_inhibitor-1_(bi-1)_(_-1)
PH01000665G0390	8.12	8.39	7.16	15.82	12.01	12.74	1.71	0.78	2.51E-05	5.73E-04	lipase_family_expressed
PH01002231G0220	6.69	6.46	10.25	13.56	18.60	10.98	1.84	0.88	1.21E-04	2.22E-03	alcohol_dehydrogenase_1
PH01002378G0050	14.40	16.26	14.00	24.93	32.33	26.26	1.87	0.90	1.44E-07	5.68E-06	wrky-type_transcription_factor_45-2
PH01000059G0730	3.50	3.46	4.20	6.06	7.89	7.07	1.88	0.91	9.43E-06	2.43E-04	mitogen-activated_protein_expressed
PH01000086G1210	1.56	1.15	1.34	2.55	1.92	3.23	1.90	0.93	3.17E-04	5.00E-03	receptor-type_protein_kinase_lrk1
PH01001794G0130	2.56	3.29	2.57	5.33	4.10	7.20	1.98	0.98	3.87E-04	5.85E-03	zinc_finger_protein
PH01000158G0210	45.68	33.49	42.32	99.70	78.23	98.67	2.28	1.19	4.73E-11	3.35E-09	zim_motif_family_expressed
PH01001024G0420	6.42	6.16	7.76	13.97	19.33	13.93	2.32	1.22	1.51E-08	7.11E-07	nqr1_orysj_ame:_full=probable_nadph:quinone_oxidoreductase_1
PH01006057G0030	0.25	0.24	0.35	0.50	0.77	0.74	2.42	1.27	4.52E-04	6.66E-03	lectin_receptor_kinase
PH01000735G0110	71.10	68.40	70.31	172.31	151.42	201.70	2.50	1.32	3.03E-15	3.86E-13	wrky_transcription_factor
PH01000057G1930	61.56	42.45	40.09	137.58	96.28	127.91	2.51	1.33	2.19E-10	1.42E-08	heavy_metal-associated_domain_containing_expressed
PH01001249G0310	2.86	1.83	1.93	6.57	5.72	4.77	2.58	1.37	2.04E-07	7.87E-06	lob_domain_protein_expressed
PH01000193G0290	271.81	209.25	195.07	543.33	590.13	616.76	2.59	1.37	5.55E-15	6.76E-13	hemoglobin_2
PH01003465G0120	16.53	17.43	15.46	48.87	38.19	44.50	2.66	1.41	7.66E-16	1.04E-13	map_kinase_kinase
PH01000393G0510	115.73	45.29	97.73	308.89	239.06	149.80	2.70	1.43	3.16E-06	9.35E-05	beta-_-glucanase_precursor
PH01000022G0840	2.18	1.18	1.85	5.20	5.86	5.02	3.09	1.63	1.08E-11	8.44E-10	ammonium_transporter
PH01000206G0250	0.93	1.46	1.34	5.33	3.95	6.36	4.20	2.07	2.65E-15	3.38E-13	wrky_transcription_factor_70
PH01000046G1680	0.96	0.27	0.37	3.40	4.15	3.30	6.79	2.76	3.81E-13	3.66E-11	transcription_factor_wrky08-like
PH01000669G0620	0.86	0.46	0.65	38.83	1.24	0.24	20.41	4.35	1.64E-04	2.86E-03	endo-_-beta-glucanase
