# Supplementary material for: Genome-wide analysis and transcriptomic profiling of the auxin biosynthesis, transport and signaling family genes in moso bamboo (Phyllostachys heterocycla)
Source: BMC Genomics. 2017 Nov 13;18:870. doi: 10.1186/s12864-017-4250-0 (PMC5683460; doi:10.1186/s12864-017-4250-0)
Supplement: Supplementary file 21 — The statistical enrichment of DEGs in the KEGG pathways. (TXT 4 kb) [file 12864_2017_4250_MOESM21_ESM.txt]

Table 26 The statistical enrichment of DEGs in the KEGG pathways.

Category	Term	Count	%	PValue	List Total	Pop Hits	Pop Total	Fold Enrichment	Bonferroni	Benjamini	FDR		Genes
KEGG_PATHWAY	map04075:Plant hormone signal transduction	34	3.291384318	1.89E-08	208	265	4784	2.950943396	1.89E-06	1.89E-06	2.10E-05		"PH01002025G0060 PH01003159G0070 PH01000180G1380 PH01000855G0150 PH01000359G0880 PH01007432G0010 PH01005757G0030 PH01000999G0470 PH01000173G1010 PH01000337G0770 PH01000046G0220 PH01001115G0280 PH01001141G0460 PH01005193G0070 PH01000105G1710 PH01000356G1070 PH01000025G1600 PH01001671G0190 PH01000303G0700 PH01000214G1340 PH01000158G0210 PH01001580G0170 PH01000816G0510 PH01005673G0050 PH01000099G0730 PH01004966G0010 PH01000176G0540 PH01001222G0340 PH01000029G2070 PH01000025G1630 PH01001078G0420 PH01000309G0030 PH01001731G0110 PH01000437G0190
"
KEGG_PATHWAY	map00520:Amino sugar and nucleotide sugar metabolism	18	1.74249758	5.88E-05	208	135	4784	3.066666667	0.005866973	0.002937802	0.065290026		"PH01000011G1610 PH01000669G0370 PH01000050G1760 PH01000019G2170 PH01003491G0050 PH01000147G1510 PH01000407G0140 PH01002743G0060 PH01000187G1290 PH01002308G0350 PH01000542G0140 PH01005167G0030 PH01001995G0150 PH01000698G0230 PH01002136G0140 PH01000716G0610 PH01003110G0010 PH01000003G2120
"
KEGG_PATHWAY	map00905:Brassinosteroid biosynthesis	4	0.387221684	0.003804929	208	8	4784	11.5	0.316971442	0.119330503	4.143008369		"PH01001012G0570 PH01001995G0390 PH01000278G0580 PH01000090G1490
"
KEGG_PATHWAY	"map00260:Glycine, serine and threonine metabolism"	9	0.87124879	0.011859922	208	72	4784	2.875	0.696714672	0.257899285	12.40306924		"PH01000533G0580 PH01000012G2610 PH01001037G0090 PH01001287G0150 PH01000123G1050 PH01001446G0050 PH01000081G1240 PH01001619G0100 PH01000048G1310
"
KEGG_PATHWAY	map00500:Starch and sucrose metabolism	11	1.064859632	0.043107199	208	125	4784	2.024	0.987800873	0.585746917	38.68101051		"PH01000669G0370 PH01002561G0240 PH01000770G0470 PH01004013G0130 PH01000019G2170 PH01000531G0210 PH01000063G1300 PH01000171G0500 PH01000003G2120 PH01000746G0380 PH01000362G0480
"
KEGG_PATHWAY	map00051:Fructose and mannose metabolism	7	0.677637948	0.050138036	208	62	4784	2.596774194	0.994164881	0.575698123	43.50030432		"PH01000284G0800 PH01000669G0370 PH01000407G0140 PH01001474G0160 PH01002308G0350 PH01000003G2120 PH01002141G0160
"
KEGG_PATHWAY	map01110:Biosynthesis of secondary metabolites	57	5.517909003	0.065170049	208	1075	4784	1.219534884	0.998816245	0.61814846	52.66840096		"PH01000066G1410 PH01002290G0150 PH01001700G0160 PH01000019G0870 PH01000246G0090 PH01005167G0030 PH01002231G0220 PH01000076G1760 PH01000278G0580 PH01002141G0160 PH01000533G0580 PH01001152G0320 PH01000063G1300 PH01001877G0230 PH01000397G0170 PH01001298G0150 PH01000944G0170 PH01000357G0540 PH01000012G2610 PH01002840G0240 PH01000465G0110 PH01001638G0160 PH01000170G1350 PH01000075G0580 PH01001587G0070 PH01001326G0330 PH01002619G0230 PH01001619G0100 PH01000048G1310 PH01000781G0340 PH01000669G0370 PH01005545G0080 PH01001012G0570 PH01000000G2120 PH01001995G0390 PH01001042G0220 PH01001977G0370 PH01001042G0270 PH01000770G0470 PH01000035G2280 PH01000141G0020 PH01000531G0210 PH01000974G0450 PH01000056G0440 PH01000090G1490 PH01000107G1720 PH01000041G1710 PH01001287G0150 PH01000123G1050 PH01001446G0050 PH01001414G0220 PH01000579G0030 PH01002500G0170 PH01000425G0570 PH01002035G0070 PH01001037G0090 PH01002566G0180
"
KEGG_PATHWAY	map00904:Diterpenoid biosynthesis	4	0.387221684	0.067124002	208	22	4784	4.181818182	0.999039733	0.580435254	53.7549546		"PH01000141G0020 PH01000018G1890 PH01001567G0040 PH01000685G0370
"
KEGG_PATHWAY	map00330:Arginine and proline metabolism	6	0.580832527	0.077436254	208	53	4784	2.603773585	0.999684035	0.591613916	59.12265083		"PH01001475G0440 PH01000533G0580 PH01000170G1350 PH01000048G0920 PH01000397G0170 PH01000087G1520
"
KEGG_PATHWAY	map04626:Plant-pmapogen interaction	12	1.161665053	0.082040408	208	159	4784	1.735849057	0.999808417	0.575149979	61.33074146		"PH01000280G1090 PH01003465G0120 PH01000712G0680 PH01000105G1490 PH01000206G0250 PH01000300G0610 PH01001459G0360 PH01003781G0010 PH01000395G0740 PH01000155G1290 PH01000337G0770 PH01004842G0020
"
KEGG_PATHWAY	map00410:beta-Alanine metabolism	5	0.484027106	0.092659857	208	40	4784	2.875	0.999940157	0.586864943	66.01588438		"PH01001475G0440 PH01000533G0580 PH01000048G0920 PH01001619G0100 PH01000087G1520
"
KEGG_PATHWAY	map00053:Ascorbate and aldarate metabolism	5	0.484027106	0.099379133	208	41	4784	2.804878049	0.999971542	0.58199317	68.70709023		"PH01000533G0580 PH01005167G0030 PH01000299G0380 PH01000716G0610 PH01003110G0010 
"
